# Supplementary material for: 4,4′-(Propane-1,3-di­yl)dipiperidinium sulfate monohydrate
Source: Acta Crystallogr Sect E Struct Rep Online. 2008 Aug 16;64(Pt 9):o1763. doi: 10.1107/S1600536808025300 (PMC2960564; doi:10.1107/S1600536808025300)
Supplement: Supplementary file 1 [file e-64-o1763-sup1.cif]

##############################################################################
###                                                                        ###
###        Electronic paper (Acta Crystallographica Section E)             ###
###                                                                        ###
##############################################################################
#                                                                            #
# This CIF contains the data in a paper accepted for publication in Acta     #
# Crystallographica Section E. It conforms to the requirements of Notes      #
# for Authors for Section E, and has been peer reviewed under the auspices   #
# of the IUCr Commission on Journals.                                        #
#                                                                            #
# Full details of the Crystallographic Information File format               #
# are given in the paper "The Crystallographic Information File (CIF):       #
# a New Standard Archive File for Crystallography" by S. R. Hall, F. H.      #
# Allen and I. D. Brown [Acta Cryst. (1991), A47, 655-685].                  #
#                                                                            #
# The current version of the core CIF dictionary is obtainable from          #
# ftp://ftp.iucr.org/pub/cif_core.dic. The current version number is 2.4.    #
#                                                                            #
# Software is freely available for graphical display of the structure(s) in  #
# this CIF.  For information consult the CIF home page http://www.iucr.org/  #
# cif/home.html                                                              #
#                                                                            #
# This file may be used for bona fide research purposes within the           #
# scientific community so long as proper attribution is given to the journal # 
# article from which it was obtained.                                        #
#                                                                            #
##############################################################################
                                             
data_I
_audit_creation_method     SHELXL-97
_chemical_name_systematic
;
4,4'-(Propane-1,3-diyl)dipiperidinium sulfate monohydrate
;
_chemical_name_common     ?
_chemical_formula_moiety     'C13 H28 N2 2+, O4 S 2-, H2 O'
_chemical_formula_sum     'C13 H30 N2 O5 S'
_chemical_formula_iupac     'C13 H28 N2 2+, S1 O4 2-, H2 O'
_chemical_formula_weight     326.45
_chemical_melting_point     ?
_symmetry_cell_setting     Monoclinic
_symmetry_space_group_name_H-M     'P 21/n'
_symmetry_space_group_name_Hall     '-P 2yn'
loop_
    _symmetry_equiv_pos_as_xyz
    'x, y, z'
    '-x+1/2, y+1/2, -z+1/2'
    '-x, -y, -z'
    'x-1/2, -y-1/2, z-1/2'
_cell_length_a     6.2019(2)
_cell_length_b     22.5110(5)
_cell_length_c     12.0052(3)
_cell_angle_alpha     90.00
_cell_angle_beta     100.439(2)
_cell_angle_gamma     90.00
_cell_volume     1648.32(8)
_cell_formula_units_Z     4
_cell_measurement_reflns_used     99
_cell_measurement_theta_min     1.95
_cell_measurement_theta_max     25.08
_cell_measurement_temperature     293(2)
_exptl_crystal_description     'prism'
_exptl_crystal_colour     'colorless'
_exptl_crystal_size_max     0.22
_exptl_crystal_size_mid     0.14
_exptl_crystal_size_min     0.09
_exptl_crystal_density_diffrn     1.315
_exptl_crystal_density_meas     ?
_exptl_crystal_density_method     'not measured'
_exptl_crystal_F_000     712
_exptl_absorpt_coefficient_mu     0.219
_exptl_absorpt_correction_type     'multi-scan'
_exptl_absorpt_process_details     '(SADABS; Sheldrick, 1996)'
_exptl_absorpt_correction_T_min     .927
_exptl_absorpt_correction_T_max     .98
_exptl_special_details
;
;
_diffrn_ambient_temperature     293(2)
_diffrn_radiation_type     MoK\a
_diffrn_radiation_wavelength     0.71073
_diffrn_radiation_source     'fine-focus sealed tube'
_diffrn_radiation_monochromator     graphite
_diffrn_measurement_device_type     'Siemens SMART 1K CCD area-detector'
_diffrn_measurement_method     '\f and \w'
_diffrn_detector_area_resol_mean     ?
_diffrn_reflns_number     13022
_diffrn_reflns_av_R_equivalents     0.0657
_diffrn_reflns_av_sigmaI/netI     0.0559
_diffrn_reflns_theta_min     1.95
_diffrn_reflns_theta_max     25.08
_diffrn_reflns_theta_full     25.08
_diffrn_measured_fraction_theta_max     0.998
_diffrn_measured_fraction_theta_full     0.998
_diffrn_reflns_limit_h_min     -7
_diffrn_reflns_limit_h_max     7
_diffrn_reflns_limit_k_min     -26
_diffrn_reflns_limit_k_max     26
_diffrn_reflns_limit_l_min     -13
_diffrn_reflns_limit_l_max     14
_diffrn_standards_number     0
_diffrn_standards_interval_count     ?
_diffrn_standards_interval_time     ?
_diffrn_standards_decay_%     ?
_refine_special_details
;
Refinement of <i>F</i>^2^ against ALL reflections. The weighted <i>R</i>-factor
<i>wR</i> and goodness of fit <i>S</i> are based on <i>F</i>^2^, conventional
<i>R</i>-factors <i>R</i> are based on <i>F</i>, with <i>F</i> set to zero for
negative <i>F</i>^2^. The threshold expression of <i>F</i>^2^ >
\s(<i>F</i>^2^) is used only for calculating <i>R</i>-factors(gt) <i>etc</i>.
and is not relevant to the choice of reflections for refinement.
<i>R</i>-factors based on <i>F</i>^2^ are statistically about twice as large
as those based on <i>F</i>, and <i>R</i>- factors based on ALL data will be
even larger.
;
_reflns_number_total     2932
_reflns_number_gt     2011
_reflns_threshold_expression     I>2\s(I)
_refine_ls_structure_factor_coef     Fsqd
_refine_ls_matrix_type     full
_refine_ls_R_factor_gt     0.0484
_refine_ls_wR_factor_gt     0.1164
_refine_ls_wR_factor_ref     0.1308
_refine_ls_goodness_of_fit_ref     1.033
_refine_ls_restrained_S_all     1.033
_refine_ls_number_reflns     2932
_refine_ls_number_parameters     202
_refine_ls_number_restraints     0
_refine_ls_hydrogen_treatment     mixed
_refine_ls_weighting_scheme     calc
_refine_ls_weighting_details
         'calc w=1/[\s^2^(Fo^2^)+(0.0635P)^2^+0.5599P] where P=(Fo^2^+2Fc^2^)/3'
_atom_sites_solution_hydrogens     geom
_atom_sites_solution_primary     direct
_atom_sites_solution_secondary     difmap
_refine_ls_shift/su_max     0.000
_refine_ls_shift/su_mean     0.000
_refine_diff_density_max     0.340
_refine_diff_density_min     -0.395
_refine_ls_extinction_method     none
_refine_ls_extinction_coef     ?
loop_
    _atom_type_symbol
    _atom_type_description
    _atom_type_scat_dispersion_real
    _atom_type_scat_dispersion_imag
    _atom_type_scat_source
    'C' 'C' 0.0033 0.0016
                         'International Tables Vol C Tables 4.2.6.8 and 6.1.1.4'
    'H' 'H' 0.0000 0.0000
                         'International Tables Vol C Tables 4.2.6.8 and 6.1.1.4'
    'N' 'N' 0.0061 0.0033
                         'International Tables Vol C Tables 4.2.6.8 and 6.1.1.4'
    'O' 'O' 0.0106 0.0060
                         'International Tables Vol C Tables 4.2.6.8 and 6.1.1.4'
    'S' 'S' 0.1246 0.1234
                         'International Tables Vol C Tables 4.2.6.8 and 6.1.1.4'
_computing_data_collection     'SMART (Siemens, 1996)'
_computing_cell_refinement     'SAINT (Siemens, 1996)'
_computing_data_reduction     'SAINT (Siemens, 1996)'
_computing_structure_solution     'SHELXS97 (Sheldrick, 2008)'
_computing_structure_refinement     'SHELXL97 (Sheldrick, 2008)'
_computing_molecular_graphics
;
DIAMOND (Bergerhoff <i>et al.</i>,  1999)
;
_computing_publication_material     'SHELXTL (Sheldrick, 2008)'
loop_
    _atom_site_type_symbol
    _atom_site_label
    _atom_site_fract_x
    _atom_site_fract_y
    _atom_site_fract_z
    _atom_site_U_iso_or_equiv
    _atom_site_adp_type
    _atom_site_calc_flag
    _atom_site_refinement_flags
    _atom_site_occupancy
    _atom_site_disorder_assembly
    _atom_site_disorder_group
    S S1 0.28582(11) 0.18642(3) 0.35885(6) 0.0255(2) Uani d . 1 . .
    O O1W 0.7186(3) -0.20465(10) 0.15532(19) 0.0458(6) Uani d . 1 . .
    H H1WA 0.6074 -0.2274 0.1421 0.069 Uiso d R 1 . .
    H H1WB 0.8181 -0.2279 0.1410 0.069 Uiso d R 1 . .
    O O1 0.2335(3) 0.19986(9) 0.23718(16) 0.0346(5) Uani d . 1 . .
    O O2 0.2510(4) 0.12374(10) 0.38116(19) 0.0489(6) Uani d . 1 . .
    O O3 0.5164(3) 0.20349(10) 0.40084(18) 0.0431(6) Uani d . 1 . .
    O O4 0.1467(3) 0.22203(10) 0.42124(19) 0.0493(7) Uani d . 1 . .
    N N1 0.1395(4) -0.13893(12) 0.4911(2) 0.0310(6) Uani d . 1 . .
    H H1NA 0.026(5) -0.1498(14) 0.529(3) 0.046 Uiso d . 1 . .
    H H1NB 0.258(6) -0.1500(14) 0.533(3) 0.046 Uiso d . 1 . .
    N N2 0.8705(4) 0.19250(11) 0.0746(2) 0.0279(6) Uani d . 1 . .
    H H2NA 0.986(5) 0.1962(14) 0.128(3) 0.042 Uiso d . 1 . .
    H H2NB 0.851(5) 0.2258(14) 0.029(3) 0.042 Uiso d . 1 . .
    C C1 0.1335(5) -0.07379(13) 0.4752(3) 0.0328(7) Uani d . 1 . .
    H H1A 0.1482 -0.0545 0.5484 0.039 Uiso calc R 1 . .
    H H1B -0.0068 -0.0624 0.4306 0.039 Uiso calc R 1 . .
    C C2 0.3159(5) -0.05304(13) 0.4160(2) 0.0279(7) Uani d . 1 . .
    H H2A 0.4555 -0.0589 0.4661 0.033 Uiso calc R 1 . .
    H H2B 0.2987 -0.0108 0.4007 0.033 Uiso calc R 1 . .
    C C3 0.3192(4) -0.08591(12) 0.3044(2) 0.0249(6) Uani d . 1 . .
    H H3A 0.1859 -0.0756 0.2507 0.030 Uiso calc R 1 . .
    C C4 0.3183(5) -0.15306(12) 0.3261(2) 0.0300(7) Uani d . 1 . .
    H H4A 0.3080 -0.1739 0.2546 0.036 Uiso calc R 1 . .
    H H4B 0.4554 -0.1643 0.3739 0.036 Uiso calc R 1 . .
    C C5 0.1292(5) -0.17174(14) 0.3825(2) 0.0351(8) Uani d . 1 . .
    H H5A -0.0087 -0.1634 0.3326 0.042 Uiso calc R 1 . .
    H H5B 0.1369 -0.2141 0.3972 0.042 Uiso calc R 1 . .
    C C6 0.5170(5) -0.06873(12) 0.2525(2) 0.0297(7) Uani d . 1 . .
    H H6A 0.5259 -0.0957 0.1905 0.036 Uiso calc R 1 . .
    H H6B 0.6483 -0.0743 0.3092 0.036 Uiso calc R 1 . .
    C C7 0.5158(4) -0.00503(12) 0.2080(3) 0.0296(7) Uani d . 1 . .
    H H7A 0.3918 -0.0001 0.1466 0.036 Uiso calc R 1 . .
    H H7B 0.4964 0.0222 0.2681 0.036 Uiso calc R 1 . .
    C C8 0.7255(5) 0.01124(13) 0.1655(3) 0.0315(7) Uani d . 1 . .
    H H8A 0.8465 0.0112 0.2293 0.038 Uiso calc R 1 . .
    H H8B 0.7549 -0.0191 0.1129 0.038 Uiso calc R 1 . .
    C C9 0.6696(5) 0.18163(13) 0.1245(3) 0.0298(7) Uani d . 1 . .
    H H9A 0.5413 0.1820 0.0647 0.036 Uiso calc R 1 . .
    H H9B 0.6536 0.2132 0.1774 0.036 Uiso calc R 1 . .
    C C10 0.6836(4) 0.12266(12) 0.1851(2) 0.0269(7) Uani d . 1 . .
    H H10A 0.5494 0.1160 0.2141 0.032 Uiso calc R 1 . .
    H H10B 0.8042 0.1236 0.2491 0.032 Uiso calc R 1 . .
    C C11 0.7181(4) 0.07147(12) 0.1069(2) 0.0264(7) Uani d . 1 . .
    H H11A 0.5943 0.0712 0.0433 0.032 Uiso calc R 1 . .
    C C12 0.9259(5) 0.08438(13) 0.0598(3) 0.0332(7) Uani d . 1 . .
    H H12A 1.0508 0.0844 0.1215 0.040 Uiso calc R 1 . .
    H H12B 0.9479 0.0530 0.0076 0.040 Uiso calc R 1 . .
    C C13 0.9149(5) 0.14331(13) -0.0008(3) 0.0346(8) Uani d . 1 . .
    H H13A 1.0528 0.1506 -0.0258 0.042 Uiso calc R 1 . .
    H H13B 0.7997 0.1420 -0.0673 0.042 Uiso calc R 1 . .
loop_
    _atom_site_aniso_label
    _atom_site_aniso_U_11
    _atom_site_aniso_U_22
    _atom_site_aniso_U_33
    _atom_site_aniso_U_12
    _atom_site_aniso_U_13
    _atom_site_aniso_U_23
    S1 0.0231(4) 0.0290(4) 0.0237(4) -0.0011(3) 0.0024(3) -0.0009(3)
    O1W 0.0439(13) 0.0327(13) 0.0623(16) 0.0011(10) 0.0131(12) -0.0080(11)
    O1 0.0342(11) 0.0457(14) 0.0209(12) 0.0003(9) -0.0027(9) 0.0051(9)
    O2 0.0630(16) 0.0310(14) 0.0508(16) -0.0044(11) 0.0049(12) 0.0120(11)
    O3 0.0239(11) 0.0606(15) 0.0401(14) -0.0115(10) -0.0070(10) 0.0122(11)
    O4 0.0416(13) 0.0637(17) 0.0469(15) 0.0067(12) 0.0196(11) -0.0167(12)
    N1 0.0267(13) 0.0376(16) 0.0275(16) -0.0033(11) 0.0019(12) 0.0095(12)
    N2 0.0327(14) 0.0249(15) 0.0230(14) -0.0041(11) -0.0036(11) 0.0046(11)
    C1 0.0350(16) 0.0349(19) 0.0274(17) 0.0063(14) 0.0028(13) -0.0008(14)
    C2 0.0298(15) 0.0218(16) 0.0298(17) -0.0013(12) -0.0008(13) -0.0008(13)
    C3 0.0267(14) 0.0203(15) 0.0258(16) -0.0005(12) -0.0008(12) 0.0047(12)
    C4 0.0401(17) 0.0219(17) 0.0266(17) -0.0035(13) 0.0022(14) -0.0004(13)
    C5 0.0396(18) 0.0320(18) 0.0291(18) -0.0142(14) -0.0058(14) 0.0019(14)
    C6 0.0318(16) 0.0244(17) 0.0326(18) 0.0010(12) 0.0047(13) 0.0020(13)
    C7 0.0324(15) 0.0227(16) 0.0357(18) 0.0010(12) 0.0110(13) 0.0020(13)
    C8 0.0347(16) 0.0229(17) 0.0379(19) 0.0002(13) 0.0094(14) -0.0012(13)
    C9 0.0325(16) 0.0251(17) 0.0317(18) 0.0027(12) 0.0051(13) 0.0021(13)
    C10 0.0300(15) 0.0235(17) 0.0286(17) 0.0016(12) 0.0093(13) 0.0005(13)
    C11 0.0272(15) 0.0248(17) 0.0275(17) 0.0003(12) 0.0058(13) 0.0011(12)
    C12 0.0407(17) 0.0243(17) 0.0398(19) -0.0020(13) 0.0206(15) -0.0047(14)
    C13 0.0391(17) 0.0342(19) 0.0324(19) -0.0038(14) 0.0114(15) -0.0033(14)
_geom_special_details
;
All e.s.d.'s (except the e.s.d. in the dihedral angle between two l.s. planes)
are estimated using the full covariance matrix. The cell e.s.d.'s are taken
into account individually in the estimation of e.s.d.'s in distances, angles
and torsion angles; correlations between e.s.d.'s in cell parameters are only
used when they are defined by crystal symmetry. An approximate (isotropic)
treatment of cell e.s.d.'s is used for estimating e.s.d.'s involving l.s.
planes.
;
loop_
    _geom_bond_atom_site_label_1
    _geom_bond_atom_site_label_2
    _geom_bond_site_symmetry_2
    _geom_bond_distance
    _geom_bond_publ_flag
    S1 O2 . 1.459(2) ?
    S1 O1 . 1.469(2) ?
    S1 O4 . 1.477(2) ?
    S1 O3 . 1.478(2) ?
    O1W H1WA . 0.8501 ?
    O1W H1WB . 0.8500 ?
    N1 C1 . 1.478(4) ?
    N1 C5 . 1.489(4) ?
    N1 H1NA . 0.94(3) ?
    N1 H1NB . 0.85(3) ?
    N2 C13 . 1.488(4) ?
    N2 C9 . 1.497(4) ?
    N2 H2NA . 0.88(3) ?
    N2 H2NB . 0.92(3) ?
    C1 C2 . 1.515(4) ?
    C1 H1A . 0.9700 ?
    C1 H1B . 0.9700 ?
    C2 C3 . 1.534(4) ?
    C2 H2A . 0.9700 ?
    C2 H2B . 0.9700 ?
    C3 C6 . 1.523(4) ?
    C3 C4 . 1.534(4) ?
    C3 H3A . 0.9800 ?
    C4 C5 . 1.516(4) ?
    C4 H4A . 0.9700 ?
    C4 H4B . 0.9700 ?
    C5 H5A . 0.9700 ?
    C5 H5B . 0.9700 ?
    C6 C7 . 1.530(4) ?
    C6 H6A . 0.9700 ?
    C6 H6B . 0.9700 ?
    C7 C8 . 1.525(4) ?
    C7 H7A . 0.9700 ?
    C7 H7B . 0.9700 ?
    C8 C11 . 1.524(4) ?
    C8 H8A . 0.9700 ?
    C8 H8B . 0.9700 ?
    C9 C10 . 1.509(4) ?
    C9 H9A . 0.9700 ?
    C9 H9B . 0.9700 ?
    C10 C11 . 1.526(4) ?
    C10 H10A . 0.9700 ?
    C10 H10B . 0.9700 ?
    C11 C12 . 1.527(4) ?
    C11 H11A . 0.9800 ?
    C12 C13 . 1.509(4) ?
    C12 H12A . 0.9700 ?
    C12 H12B . 0.9700 ?
    C13 H13A . 0.9700 ?
    C13 H13B . 0.9700 ?
loop_
    _geom_angle_atom_site_label_1
    _geom_angle_atom_site_label_2
    _geom_angle_atom_site_label_3
    _geom_angle_site_symmetry_1
    _geom_angle_site_symmetry_3
    _geom_angle
    _geom_angle_publ_flag
    O2 S1 O1 . . 111.60(13) ?
    O2 S1 O4 . . 108.18(14) ?
    O1 S1 O4 . . 110.38(13) ?
    O2 S1 O3 . . 110.79(13) ?
    O1 S1 O3 . . 108.13(12) ?
    O4 S1 O3 . . 107.69(14) ?
    H1WA O1W H1WB . . 100.7 ?
    C1 N1 C5 . . 112.5(2) ?
    C1 N1 H1NA . . 108.6(19) ?
    C5 N1 H1NA . . 112.1(19) ?
    C1 N1 H1NB . . 111(2) ?
    C5 N1 H1NB . . 106(2) ?
    H1NA N1 H1NB . . 107(3) ?
    C13 N2 C9 . . 112.4(2) ?
    C13 N2 H2NA . . 108(2) ?
    C9 N2 H2NA . . 110(2) ?
    C13 N2 H2NB . . 105.2(19) ?
    C9 N2 H2NB . . 109.9(19) ?
    H2NA N2 H2NB . . 111(3) ?
    N1 C1 C2 . . 111.3(2) ?
    N1 C1 H1A . . 109.4 ?
    C2 C1 H1A . . 109.4 ?
    N1 C1 H1B . . 109.4 ?
    C2 C1 H1B . . 109.4 ?
    H1A C1 H1B . . 108.0 ?
    C1 C2 C3 . . 113.0(2) ?
    C1 C2 H2A . . 109.0 ?
    C3 C2 H2A . . 109.0 ?
    C1 C2 H2B . . 109.0 ?
    C3 C2 H2B . . 109.0 ?
    H2A C2 H2B . . 107.8 ?
    C6 C3 C2 . . 112.0(2) ?
    C6 C3 C4 . . 110.4(2) ?
    C2 C3 C4 . . 109.0(2) ?
    C6 C3 H3A . . 108.5 ?
    C2 C3 H3A . . 108.5 ?
    C4 C3 H3A . . 108.5 ?
    C5 C4 C3 . . 112.1(2) ?
    C5 C4 H4A . . 109.2 ?
    C3 C4 H4A . . 109.2 ?
    C5 C4 H4B . . 109.2 ?
    C3 C4 H4B . . 109.2 ?
    H4A C4 H4B . . 107.9 ?
    N1 C5 C4 . . 109.9(2) ?
    N1 C5 H5A . . 109.7 ?
    C4 C5 H5A . . 109.7 ?
    N1 C5 H5B . . 109.7 ?
    C4 C5 H5B . . 109.7 ?
    H5A C5 H5B . . 108.2 ?
    C3 C6 C7 . . 115.3(2) ?
    C3 C6 H6A . . 108.4 ?
    C7 C6 H6A . . 108.4 ?
    C3 C6 H6B . . 108.4 ?
    C7 C6 H6B . . 108.4 ?
    H6A C6 H6B . . 107.5 ?
    C8 C7 C6 . . 113.0(2) ?
    C8 C7 H7A . . 109.0 ?
    C6 C7 H7A . . 109.0 ?
    C8 C7 H7B . . 109.0 ?
    C6 C7 H7B . . 109.0 ?
    H7A C7 H7B . . 107.8 ?
    C11 C8 C7 . . 114.3(2) ?
    C11 C8 H8A . . 108.7 ?
    C7 C8 H8A . . 108.7 ?
    C11 C8 H8B . . 108.7 ?
    C7 C8 H8B . . 108.7 ?
    H8A C8 H8B . . 107.6 ?
    N2 C9 C10 . . 110.9(2) ?
    N2 C9 H9A . . 109.4 ?
    C10 C9 H9A . . 109.4 ?
    N2 C9 H9B . . 109.4 ?
    C10 C9 H9B . . 109.4 ?
    H9A C9 H9B . . 108.0 ?
    C9 C10 C11 . . 111.7(2) ?
    C9 C10 H10A . . 109.3 ?
    C11 C10 H10A . . 109.3 ?
    C9 C10 H10B . . 109.3 ?
    C11 C10 H10B . . 109.3 ?
    H10A C10 H10B . . 107.9 ?
    C8 C11 C10 . . 112.6(2) ?
    C8 C11 C12 . . 112.5(2) ?
    C10 C11 C12 . . 107.8(2) ?
    C8 C11 H11A . . 107.9 ?
    C10 C11 H11A . . 107.9 ?
    C12 C11 H11A . . 107.9 ?
    C13 C12 C11 . . 112.3(2) ?
    C13 C12 H12A . . 109.2 ?
    C11 C12 H12A . . 109.2 ?
    C13 C12 H12B . . 109.2 ?
    C11 C12 H12B . . 109.2 ?
    H12A C12 H12B . . 107.9 ?
    N2 C13 C12 . . 111.0(2) ?
    N2 C13 H13A . . 109.4 ?
    C12 C13 H13A . . 109.4 ?
    N2 C13 H13B . . 109.4 ?
    C12 C13 H13B . . 109.4 ?
    H13A C13 H13B . . 108.0 ?
loop_
    _geom_hbond_atom_site_label_D
    _geom_hbond_atom_site_label_H
    _geom_hbond_atom_site_label_A
    _geom_hbond_site_symmetry_A
    _geom_hbond_distance_DH
    _geom_hbond_distance_HA
    _geom_hbond_distance_DA
    _geom_hbond_angle_DHA
    O1W H1WA O4 2_545 0.85 1.98 2.819(3) 168.3
    O1W H1WB O3 2_645 0.85 1.97 2.799(3) 164.9
    N1 H1NA O4 3_556 0.94(3) 2.09(3) 2.904(3) 144(3)
    N1 H1NB O3 3_656 0.85(3) 1.91(3) 2.711(3) 157(3)
    N2 H2NA O1 1_655 0.88(3) 1.83(3) 2.704(3) 177(3)
    N2 H2NB O4 4_665 0.92(3) 2.02(3) 2.845(4) 149(3)
data_global
_journal_date_recd_electronic     2008-07-19
_journal_date_accepted     2008-08-06
_journal_name_full     'Acta Crystallographica, Section E'
_journal_year     2008
_journal_volume     64
_journal_issue      9
_journal_page_first     o1763
_journal_page_last     o1763
_journal_paper_category     QO
_journal_coeditor_code     FJ2138
_publ_contact_author_name     'E Yang'
_publ_contact_author_address
;
College of Chemistry and Materials Science,
Fujian Normal University, Fuzhou, 350007
;
_publ_contact_author_email     'yangeli66@yahoo.com.cn'
_publ_contact_author_fax     ?
_publ_contact_author_phone     ' '
_publ_section_title
;
4,4'-(Propane-1,3-diyl)dipiperidinium sulfate monohydrate
;
loop_
    _publ_author_name
    _publ_author_address
    'E Yang'
;
College of Chemistry and Materials Science
Fujian Normal University
Fuzhou 350007
People's Republic of China
;
    'Xu-Chun Song'
;
College of Chemistry and Materials Science
Fujian Normal University
Fuzhou 350007
People's Republic of China
;
    'Rong-Qiang Zhuang'
;
College of Chemistry and Chemical Engineering
Xiamen University
Xiamen 361005
People's Republic of China
;
