# Supplementary material for: 4,4′-(Propane-1,3-di­yl)dipiperidinium sulfate monohydrate
Source: Acta Crystallogr Sect E Struct Rep Online. 2008 Aug 16;64(Pt 9):o1763. doi: 10.1107/S1600536808025300 (PMC2960564; doi:10.1107/S1600536808025300)
Supplement: Supplementary file 2 [file e-64-o1763-Isup2.hkl]

# 
# h,k,l, Fc-squared, Fo-squared, sigma(Fo-squared) and status flag 
# 
data_I
_shelx_title ' a in P2(1)/n' 
_shelx_refln_list_code          4 
_shelx_F_calc_maximum      234.31 
_exptl_crystal_F_000       712.00 
_reflns_d_resolution_high  0.8383 
 
loop_ 
 _symmetry_equiv_pos_as_xyz 
 'x, y, z' 
 '-x+1/2, y+1/2, -z+1/2' 
 '-x, -y, -z' 
 'x-1/2, -y-1/2, z-1/2' 
 
_cell_length_a     6.2019 
_cell_length_b    22.5110 
_cell_length_c    12.0052 
_cell_angle_alpha  90.000 
_cell_angle_beta  100.439 
_cell_angle_gamma  90.000 
 
_shelx_F_squared_multiplier     1.000 
 
loop_ 
 _refln_index_h 
 _refln_index_k 
 _refln_index_l 
 _refln_F_squared_calc 
 _refln_F_squared_meas 
 _refln_F_squared_sigma 
 _refln_observed_status 
   2   0   0    14017.51    13844.44    134.57 o 
   4   0   0      894.14      873.37     29.09 o 
   6   0   0      196.76      155.86     21.37 o 
   1   1   0      708.37      442.07     17.42 o 
   2   1   0      694.39      584.06     13.10 o 
   3   1   0       37.45       38.12      7.46 o 
   4   1   0        8.63       25.58      7.87 o 
   5   1   0     2642.60     2536.88     34.59 o 
   6   1   0        0.35        5.98     12.80 o 
   7   1   0      112.17       84.34     16.47 o 
   1   2   0     6455.84     5658.39     52.47 o 
   2   2   0     2777.17     2683.32     24.72 o 
   3   2   0     4917.73     4723.24     50.92 o 
   4   2   0        2.22        0.76      6.21 o 
   5   2   0     1199.18     1221.69     28.38 o 
   6   2   0        1.79        9.62     12.72 o 
   7   2   0       86.77       89.38     16.52 o 
   1   3   0     2032.54     1801.84     28.98 o 
   2   3   0      124.99      148.62      8.71 o 
   3   3   0       57.86       58.92      6.62 o 
   4   3   0     1317.53     1298.21     22.28 o 
   5   3   0     1148.14     1083.81     23.34 o 
   6   3   0      302.41      300.18     16.10 o 
   7   3   0      267.14      247.93     19.44 o 
   0   4   0     2839.19     2650.76     56.07 o 
   1   4   0    12625.45    12260.57    184.39 o 
   2   4   0      327.12      382.62     10.43 o 
   3   4   0     5529.32     5441.51     45.58 o 
   4   4   0      314.11      329.09     12.66 o 
   5   4   0      395.31      422.13     16.10 o 
   6   4   0        3.64        3.75      9.92 o 
   7   4   0       18.31       -5.73     13.74 o 
   1   5   0     1306.44     1230.21     26.18 o 
   2   5   0     1043.20     1006.53     21.30 o 
   3   5   0      309.84      383.63     12.63 o 
   4   5   0      243.81      233.90     13.64 o 
   5   5   0      578.33      580.33     18.23 o 
   6   5   0        1.69       17.33     11.84 o 
   7   5   0      175.16      213.57     26.73 o 
   0   6   0     4803.68     4520.01     92.36 o 
   1   6   0     3117.72     2963.08     35.70 o 
   2   6   0     1090.74     1072.61     31.68 o 
   3   6   0      528.22      478.73     13.70 o 
   4   6   0      212.87      217.55     14.25 o 
   5   6   0       29.29       30.35      9.08 o 
   6   6   0       10.06       15.15     20.52 o 
   7   6   0        2.59       19.79     16.06 o 
   1   7   0      154.03      139.72      9.39 o 
   2   7   0      491.17      184.83     18.20 o 
   3   7   0       76.45       82.62      8.92 o 
   4   7   0      428.38      467.02     17.24 o 
   5   7   0      252.43      228.52     20.86 o 
   6   7   0       42.63       62.01     14.00 o 
   7   7   0       32.37       28.91     16.68 o 
   0   8   0    12200.10    12786.41    127.55 o 
   1   8   0     3581.71     3557.94     72.10 o 
   2   8   0      752.01      389.10     25.95 o 
   3   8   0      129.35      136.56      9.05 o 
   4   8   0      184.00      185.64     13.69 o 
   5   8   0       24.68       19.66     13.11 o 
   6   8   0        7.80        9.84     14.09 o 
   1   9   0      117.52      160.41     14.56 o 
   2   9   0      315.99      275.82     15.32 o 
   3   9   0      746.67      665.89     18.17 o 
   4   9   0      331.45      357.07     17.34 o 
   5   9   0       99.15      125.56     19.90 o 
   6   9   0      103.86       97.33     19.03 o 
   0  10   0     6127.81     6270.39    112.25 o 
   1  10   0     1255.69     1515.19     20.22 o 
   2  10   0      890.98      816.53     22.86 o 
   3  10   0      231.57      243.59     14.00 o 
   4  10   0     1117.36     1023.20     32.82 o 
   5  10   0      176.47      184.62     16.99 o 
   6  10   0       14.30       15.58     14.44 o 
   1  11   0      752.38      766.50     18.26 o 
   2  11   0       27.14       11.53      4.93 o 
   3  11   0      381.88      410.70     19.54 o 
   4  11   0      378.82      353.98     18.72 o 
   5  11   0      548.64      595.08     29.51 o 
   6  11   0       63.54       87.30     19.00 o 
   0  12   0      102.01       83.29     11.56 o 
   1  12   0     2065.65     2161.15     26.41 o 
   2  12   0      703.05      647.16     19.29 o 
   3  12   0      955.41      926.66     24.52 o 
   4  12   0      117.61       99.75     13.63 o 
   5  12   0      159.30      170.45     20.02 o 
   6  12   0        3.04        9.54     14.70 o 
   1  13   0      211.63      229.95     10.38 o 
   2  13   0        5.93       -1.34      4.67 o 
   3  13   0      370.49      364.29     15.68 o 
   4  13   0       16.83        3.73      9.82 o 
   5  13   0        8.46       22.29     14.21 o 
   6  13   0       46.56       65.56     18.37 o 
   0  14   0     2691.95     3310.39     52.59 o 
   1  14   0     1682.45     1763.59     25.44 o 
   2  14   0      329.05      307.45     15.66 o 
   3  14   0     1234.71     1233.09     26.32 o 
   4  14   0        3.91       -2.61     12.14 o 
   5  14   0      378.05      362.98     26.03 o 
   6  14   0       14.45        6.80     14.94 o 
   1  15   0      227.68      245.26     11.84 o 
   2  15   0       11.40       -2.01      7.95 o 
   3  15   0      104.67       89.38     10.45 o 
   4  15   0      482.53      496.68     26.72 o 
   5  15   0      427.96      375.89     26.65 o 
   6  15   0      108.08       98.76     20.66 o 
   0  16   0     3375.50     3703.76     79.03 o 
   1  16   0      104.14      114.32     10.21 o 
   2  16   0      962.41      852.30     24.84 o 
   3  16   0      148.91      168.30     12.31 o 
   4  16   0      499.10      483.68     26.69 o 
   5  16   0        3.62        0.82     14.24 o 
   1  17   0      297.02      333.04     14.41 o 
   2  17   0      652.50      650.87     24.54 o 
   3  17   0       40.69       22.44     12.97 o 
   4  17   0       46.28       44.36     15.22 o 
   5  17   0       20.75       16.06     15.74 o 
   0  18   0      937.44     1104.77     66.91 o 
   1  18   0        6.21       10.83     10.90 o 
   2  18   0      223.40      272.87     19.00 o 
   3  18   0        4.78        3.99     12.53 o 
   4  18   0        6.42       11.88     14.16 o 
   5  18   0       78.92       69.45     18.17 o 
   1  19   0      123.19      102.48     16.10 o 
   2  19   0      190.94      181.71     14.29 o 
   3  19   0       79.95       97.43     17.22 o 
   4  19   0       54.64       82.58     18.03 o 
   5  19   0      134.85      158.28     22.37 o 
   0  20   0       23.56       57.36     32.30 o 
   1  20   0       72.36       81.61     15.87 o 
   2  20   0       47.99       69.41     24.23 o 
   3  20   0      604.30      552.86     29.06 o 
   4  20   0       42.62       77.42     18.20 o 
   1  21   0        5.42       12.69     19.13 o 
   2  21   0       36.90       -5.78     19.97 o 
   3  21   0       67.29       23.75     23.43 o 
   4  21   0        0.78       -9.20     21.33 o 
   0  22   0      116.02       86.91     36.40 o 
   1  22   0        6.57       25.58     15.03 o 
   2  22   0       37.67       72.94     25.64 o 
   3  22   0        7.54       24.69     23.55 o 
   4  22   0       62.62       54.37     18.64 o 
   1  23   0       14.98       32.91     23.82 o 
   2  23   0       21.74       30.53     25.12 o 
   3  23   0        2.88      -19.10     22.56 o 
   0  24   0       18.01       16.52     22.97 o 
   1  24   0       36.96        6.79     24.03 o 
   2  24   0       62.20       66.71     27.05 o 
   3  24   0       16.32        1.41     31.01 o 
   1  25   0       12.13        5.45     23.85 o 
   2  25   0       55.89      134.96     35.59 o 
   0  26   0      225.62      322.13     56.40 o 
   1  26   0       44.43       27.89     27.05 o 
  -7   0   1      444.11      414.13     32.14 o 
  -5   0   1       50.58       49.13     20.16 o 
  -3   0   1       13.69       -5.14      9.50 o 
  -1   0   1     4550.18     4596.40     53.59 o 
   1   0   1     1159.02     1251.90     31.85 o 
   3   0   1     4469.33     4644.86     63.52 o 
   5   0   1      249.80      207.65     38.21 o 
   7   0   1       93.26      101.65     31.47 o 
  -7   1   1       10.26       18.07     12.20 o 
  -6   1   1       78.75       37.47     11.40 o 
  -5   1   1       41.32       39.69      9.22 o 
  -4   1   1      194.80      189.64     10.27 o 
  -3   1   1      170.46      193.50      8.69 o 
  -2   1   1      816.07      783.72     12.71 o 
  -1   1   1     2485.56     2474.54     23.64 o 
   0   1   1      586.51      601.81     10.59 o 
   1   1   1     2407.17     2333.18     46.52 o 
   2   1   1      425.98      377.19     10.44 o 
   3   1   1       42.66       24.38      6.14 o 
   4   1   1        8.96        8.33      7.30 o 
   5   1   1      211.44      244.77     14.85 o 
   6   1   1      142.09      105.20     11.87 o 
   7   1   1       75.16       81.85     14.80 o 
  -7   2   1       78.33       86.23     14.95 o 
  -6   2   1      116.00      113.05     13.81 o 
  -5   2   1      686.48      725.46     19.69 o 
  -4   2   1     1898.32     1837.35     26.36 o 
  -3   2   1       32.70       11.64      5.36 o 
  -2   2   1     2818.42     2607.73     24.61 o 
  -1   2   1     3897.13     3615.41     39.20 o 
   0   2   1     2443.60     2482.19     33.00 o 
   1   2   1     1341.34     1345.37     24.28 o 
   2   2   1     1189.57     1199.02     19.15 o 
   3   2   1     1497.83     1527.24     30.72 o 
   4   2   1       10.26       14.59      7.06 o 
   5   2   1       22.06       25.96      8.66 o 
   6   2   1       92.92       95.57     12.05 o 
   7   2   1        0.37       -0.11     13.32 o 
  -7   3   1        1.29       13.17     13.63 o 
  -6   3   1      215.68      208.51     14.52 o 
  -5   3   1     1313.40     1272.31     24.95 o 
  -4   3   1      234.61      282.75     14.02 o 
  -3   3   1       39.33       62.35      6.67 o 
  -2   3   1      872.99      895.05     12.49 o 
  -1   3   1      101.89      126.11     10.38 o 
   0   3   1     3118.83     3247.23     64.92 o 
   1   3   1     2751.93     2561.14     26.96 o 
   2   3   1      120.36      101.34      5.78 o 
   3   3   1      719.33      755.26     18.65 o 
   4   3   1      657.47      622.75     17.69 o 
   5   3   1      244.27      230.40     14.01 o 
   6   3   1      130.53      164.24     15.26 o 
   7   3   1       18.00       10.58     17.87 o 
  -7   4   1       62.59       45.45     15.01 o 
  -6   4   1       15.75       22.17      9.98 o 
  -5   4   1       26.48       23.94      8.66 o 
  -4   4   1     1031.12      966.99     30.65 o 
  -3   4   1      214.91      248.29     15.61 o 
  -2   4   1       68.29       35.09      5.11 o 
  -1   4   1     1737.46     1714.65     23.73 o 
   0   4   1     9479.53     9205.87    156.91 o 
   1   4   1      734.07      711.15     10.26 o 
   2   4   1      424.58      423.24     10.29 o 
   3   4   1      208.93      258.41     10.71 o 
   4   4   1       58.73       74.11      8.58 o 
   5   4   1       63.02       59.89     10.60 o 
   6   4   1      412.02      417.51     24.01 o 
   7   4   1       51.63       29.05     16.58 o 
  -7   5   1        4.66       10.56     14.99 o 
  -6   5   1        1.87        2.55     10.04 o 
  -5   5   1       11.99       19.73      8.62 o 
  -4   5   1       87.27       91.16      8.93 o 
  -3   5   1       14.96       10.78      5.41 o 
  -2   5   1      187.29      205.00      8.89 o 
  -1   5   1      363.65      372.36     12.74 o 
   0   5   1       21.50       16.24      7.13 o 
   1   5   1     2799.49     2745.19     25.53 o 
   2   5   1     1042.55     1197.82     16.41 o 
   3   5   1      568.05      546.93     12.38 o 
   4   5   1      276.84      271.39     11.37 o 
   5   5   1      214.96      233.81     12.63 o 
   6   5   1       21.59       19.43     12.45 o 
   7   5   1        3.45       -5.05     21.82 o 
  -7   6   1       97.15       98.61     19.23 o 
  -6   6   1      149.02      150.14     14.95 o 
  -5   6   1      251.43      264.69     13.88 o 
  -4   6   1       23.63       11.13      7.73 o 
  -3   6   1      539.92      541.15     15.14 o 
  -2   6   1      317.11      340.10     10.91 o 
  -1   6   1      409.11      359.18     11.17 o 
   0   6   1      779.76      769.63     19.90 o 
   1   6   1      260.76      251.84      9.52 o 
   2   6   1     1003.27      993.21     15.21 o 
   3   6   1        6.42        3.45      4.82 o 
   4   6   1       28.01       20.97      7.00 o 
   5   6   1        9.59       11.47      8.45 o 
   6   6   1       32.49       35.51     14.78 o 
  -7   7   1       23.12       13.06     15.44 o 
  -6   7   1       63.91       73.40     14.29 o 
  -5   7   1      121.71      132.48     12.99 o 
  -4   7   1        0.29        0.18      7.55 o 
  -3   7   1        6.09       12.31      6.14 o 
  -2   7   1      171.46      179.72      8.81 o 
  -1   7   1      170.30      211.42      9.67 o 
   0   7   1       78.19      118.46     12.94 o 
   1   7   1      204.84      188.48     17.19 o 
   2   7   1      785.82      889.40     16.72 o 
   3   7   1      241.09      293.28      9.97 o 
   4   7   1        5.11        0.65      6.28 o 
   5   7   1       73.74       70.26     18.27 o 
   6   7   1       50.29       23.08     14.51 o 
  -7   8   1       10.39       43.01     19.81 o 
  -6   8   1        4.08        3.61     13.79 o 
  -5   8   1      373.69      384.44     21.12 o 
  -4   8   1       27.09       19.52      8.15 o 
  -3   8   1      996.01      933.52     19.43 o 
  -2   8   1      982.72     1042.67     18.12 o 
  -1   8   1     3979.87     3797.67     36.11 o 
   0   8   1      739.73      889.17     15.32 o 
   1   8   1      126.10      138.34      9.33 o 
   2   8   1      238.33      261.50     15.85 o 
   3   8   1      331.25      321.77     11.42 o 
   4   8   1        0.02       -1.62      6.95 o 
   5   8   1      110.83      118.82     17.21 o 
   6   8   1       10.27       -8.46     13.43 o 
  -6   9   1      195.02      178.96     20.53 o 
  -5   9   1      180.93      208.41     16.96 o 
  -4   9   1      231.72      215.55     13.25 o 
  -3   9   1        7.71        5.44      9.37 o 
  -2   9   1       40.14       46.95      6.68 o 
  -1   9   1      868.44      934.28     16.93 o 
   0   9   1      381.67      377.97     14.19 o 
   1   9   1      334.15      299.82      9.99 o 
   2   9   1      927.35      947.47     18.22 o 
   3   9   1       17.02       11.02      6.92 o 
   4   9   1      286.20      285.09     19.96 o 
   5   9   1       12.43       13.50     18.13 o 
   6   9   1      125.13      124.64     20.30 o 
  -6  10   1      188.65      153.54     19.88 o 
  -5  10   1       61.21       53.81     15.42 o 
  -4  10   1      450.04      454.70     19.72 o 
  -3  10   1      225.04      222.27     11.58 o 
  -2  10   1      818.30      796.25     22.60 o 
  -1  10   1       97.37       67.27      6.34 o 
   0  10   1      740.04     1016.04     17.73 o 
   1  10   1      260.00      277.61     10.25 o 
   2  10   1      179.35      194.50     10.08 o 
   3  10   1      333.89      340.68     13.96 o 
   4  10   1       82.51       76.59     12.63 o 
   5  10   1       21.45       16.44     13.28 o 
   6  10   1       18.83       17.31     15.29 o 
  -6  11   1        0.50       22.60     15.16 o 
  -5  11   1      666.85      654.42     29.19 o 
  -4  11   1        2.16       -7.43      9.23 o 
  -3  11   1       45.63       48.23     11.78 o 
  -2  11   1      119.12      114.31      8.67 o 
  -1  11   1      144.63      170.28      7.71 o 
   0  11   1     1022.32     1185.34     22.42 o 
   1  11   1     1867.36     2025.91     26.24 o 
   2  11   1      179.62      185.51      9.43 o 
   3  11   1       27.57       37.90     10.54 o 
   4  11   1      573.33      538.36     26.06 o 
   5  11   1        1.38        3.69     12.85 o 
   6  11   1      177.75      180.57     22.74 o 
  -6  12   1      165.37      160.82     26.34 o 
  -5  12   1      264.45      232.07     18.89 o 
  -4  12   1      949.54      926.71     27.03 o 
  -3  12   1        2.09        7.19      8.49 o 
  -2  12   1     1174.23     1116.02     18.01 o 
  -1  12   1       29.65       31.54      5.76 o 
   0  12   1     3886.92     4153.91     46.67 o 
   1  12   1      166.28      164.68      9.55 o 
   2  12   1      242.45      243.81     10.74 o 
   3  12   1      195.84      184.75     14.53 o 
   4  12   1        0.17      -11.27     11.27 o 
   5  12   1      102.00      111.98     22.92 o 
   6  12   1      201.29      158.54     27.45 o 
  -6  13   1       47.35       38.20     20.61 o 
  -5  13   1       53.58       81.15     14.73 o 
  -4  13   1      706.77      706.35     22.73 o 
  -3  13   1       82.30       92.28     10.71 o 
  -2  13   1        4.32       -4.58      6.16 o 
  -1  13   1       86.54       81.86      7.06 o 
   0  13   1       68.70       62.90      8.99 o 
   1  13   1      336.66      380.83     13.35 o 
   2  13   1       44.95       51.86      7.65 o 
   3  13   1      480.12      501.10     19.75 o 
   4  13   1      689.68      758.36     32.68 o 
   5  13   1       43.41       26.87     15.06 o 
   6  13   1      242.84      230.39     24.61 o 
  -6  14   1        0.81       -9.68     14.67 o 
  -5  14   1      538.09      561.44     29.82 o 
  -4  14   1      229.41      219.55     19.08 o 
  -3  14   1     1147.53     1076.89     27.11 o 
  -2  14   1      664.07      677.37     17.42 o 
  -1  14   1      451.27      447.92     13.81 o 
   0  14   1     2519.81     2732.56     42.32 o 
   1  14   1      215.20      197.53     11.40 o 
   2  14   1      311.58      328.52     16.27 o 
   3  14   1       53.09       50.94     13.63 o 
   4  14   1        4.69       10.68     12.26 o 
   5  14   1       48.40       62.11     16.94 o 
   6  14   1       73.87       47.33     31.03 o 
  -6  15   1       57.49       73.98     25.66 o 
  -5  15   1      368.33      406.71     27.38 o 
  -4  15   1       31.74       29.51     10.37 o 
  -3  15   1       22.73       26.98      9.18 o 
  -2  15   1        0.00       15.60      7.53 o 
  -1  15   1       15.16       15.64      7.16 o 
   0  15   1       10.68        4.54      9.43 o 
   1  15   1     1691.65     1837.98     33.21 o 
   2  15   1       79.91       72.01     11.16 o 
   3  15   1     1386.55     1453.07     38.26 o 
   4  15   1        0.04       13.10     15.02 o 
   5  15   1      234.49      237.55     23.40 o 
  -5  16   1      199.03      200.95     22.05 o 
  -4  16   1       86.94       85.36     14.59 o 
  -3  16   1      606.30      625.28     19.46 o 
  -2  16   1       14.33       14.39      8.12 o 
  -1  16   1        2.27       13.58      7.55 o 
   0  16   1        2.25       13.61     12.89 o 
   1  16   1       20.50       14.58      9.39 o 
   2  16   1       23.69       33.69     10.80 o 
   3  16   1      111.92       96.69     15.70 o 
   4  16   1       37.87       56.59     15.79 o 
   5  16   1       52.96       52.83     17.35 o 
  -5  17   1       12.39       26.34     15.69 o 
  -4  17   1        0.70       -1.80     14.26 o 
  -3  17   1       42.83       43.82     10.01 o 
  -2  17   1      386.64      411.82     15.94 o 
  -1  17   1      725.95      730.53     24.23 o 
   0  17   1      223.08      232.45     21.10 o 
   1  17   1      562.76      670.85     20.51 o 
   2  17   1        2.35        9.02     11.99 o 
   3  17   1     1251.23     1236.97     41.51 o 
   4  17   1        1.97       -5.82     13.48 o 
   5  17   1      434.17      415.23     29.42 o 
  -5  18   1       24.51        6.83     15.25 o 
  -4  18   1      483.04      466.87     27.31 o 
  -3  18   1      244.13      259.37     17.69 o 
  -2  18   1     4148.03     4053.61     46.68 o 
  -1  18   1      650.67      724.38     25.07 o 
   0  18   1     1076.95     1112.21     58.34 o 
   1  18   1       39.55       38.05     10.26 o 
   2  18   1      330.96      300.36     21.99 o 
   3  18   1      161.11      156.36     18.87 o 
   4  18   1      134.52      127.44     19.64 o 
   5  18   1       48.74       29.08     16.91 o 
  -5  19   1        0.81       -6.48     16.32 o 
  -4  19   1       15.75       15.94     15.10 o 
  -3  19   1       40.02       33.81     10.19 o 
  -2  19   1      109.95      101.35     15.87 o 
  -1  19   1       65.88       57.54     13.48 o 
   0  19   1        4.11       -0.49     14.81 o 
   1  19   1      100.31       97.15     18.80 o 
   2  19   1      264.08      283.14     20.91 o 
   3  19   1     1154.29     1020.68     41.08 o 
   4  19   1       63.35       50.44     20.88 o 
   5  19   1       11.36       -4.09     19.28 o 
  -4  20   1      338.52      382.88     45.16 o 
  -3  20   1      303.86      301.36     22.83 o 
  -2  20   1        6.21       23.52     12.26 o 
  -1  20   1      323.65      289.02     19.30 o 
   0  20   1      408.56      501.46     25.87 o 
   1  20   1      129.52      122.69     44.58 o 
   2  20   1        2.79        7.56     13.21 o 
   3  20   1       94.64       74.44     16.77 o 
   4  20   1       42.12       26.33     16.19 o 
  -4  21   1        6.65       -1.45     14.64 o 
  -3  21   1       16.12       21.10     27.56 o 
  -2  21   1        0.06       11.05     12.23 o 
  -1  21   1       81.75      112.15     17.54 o 
   0  21   1        0.13       -2.60     15.45 o 
   1  21   1      457.27      484.38     61.46 o 
   2  21   1      966.85     1047.25     53.58 o 
   3  21   1      208.31      139.99     20.09 o 
   4  21   1      547.12      513.25     31.37 o 
  -4  22   1        2.36        8.37     24.09 o 
  -3  22   1      228.69      216.46     33.65 o 
  -2  22   1        1.23      -12.38     12.38 o 
  -1  22   1      237.41      216.61     20.87 o 
   0  22   1       18.05       44.87     19.13 o 
   1  22   1      150.61      196.37     31.48 o 
   2  22   1      230.76      221.26     32.99 o 
   3  22   1        7.94        7.97     22.62 o 
   4  22   1        0.13       -1.24     18.92 o 
  -3  23   1       44.68       47.84     27.07 o 
  -2  23   1       86.99       43.76     24.48 o 
  -1  23   1      110.92       95.82     18.13 o 
   0  23   1       20.66       32.18     45.03 o 
   1  23   1       81.31      139.60     73.29 o 
   2  23   1        2.52       -1.92     22.83 o 
   3  23   1       58.36       68.82     28.16 o 
  -3  24   1      195.09      192.10     35.92 o 
  -2  24   1        3.55       28.60     24.61 o 
  -1  24   1      116.46      116.50     20.12 o 
   0  24   1        0.56       22.30     33.48 o 
   1  24   1       25.75       54.82     26.74 o 
   2  24   1        0.22        5.85     23.24 o 
   3  24   1        0.00       -8.18     23.78 o 
  -2  25   1       23.51       12.75     27.95 o 
  -1  25   1      144.57      168.14     45.95 o 
   0  25   1       51.81       16.80     33.71 o 
   1  25   1      144.63      190.81     47.30 o 
   2  25   1       18.78       34.86     27.77 o 
  -1  26   1       89.07       46.63     40.00 o 
   0  26   1       31.13       15.33     23.81 o 
   1  26   1        4.68       46.97     27.34 o 
  -6   0   2     1606.69     1653.83     50.28 o 
  -4   0   2    14317.22    13673.73    124.47 o 
  -2   0   2     4704.86     4788.51     47.76 o 
   0   0   2        0.27       -5.45      5.45 o 
   2   0   2      399.42      435.67     16.11 o 
   4   0   2      107.27       92.14     14.67 o 
   6   0   2     1876.11     1750.15     51.92 o 
  -7   1   2        0.90       -0.75     11.78 o 
  -6   1   2        0.87       15.21     10.56 o 
  -5   1   2        1.19       -7.57      7.57 o 
  -4   1   2     2342.90     2304.37     26.41 o 
  -3   1   2      597.48      626.98     13.88 o 
  -2   1   2     5584.81     4934.82     38.36 o 
  -1   1   2     3155.00     3129.50     34.56 o 
   0   1   2      299.08      356.82     10.57 o 
   1   1   2    54900.63    56094.19    593.84 o 
   2   1   2      167.62      276.65      8.63 o 
   3   1   2     1497.93     1570.83     24.10 o 
   4   1   2     1536.91     1515.71     23.25 o 
   5   1   2       40.29       30.17      7.34 o 
   6   1   2      223.34      249.67     19.10 o 
   7   1   2       62.64       47.80     17.68 o 
  -7   2   2      179.11      163.18     16.90 o 
  -6   2   2      574.50      572.71     23.26 o 
  -5   2   2       39.98       35.93      9.10 o 
  -4   2   2      223.47      201.50     10.79 o 
  -3   2   2     1999.12     2189.76     25.79 o 
  -2   2   2      742.50      733.01     12.68 o 
  -1   2   2     5597.09     5295.72     71.59 o 
   0   2   2      428.34      411.04     11.63 o 
   1   2   2      600.26      540.07     13.16 o 
   2   2   2     3945.68     4270.14     32.86 o 
   3   2   2       19.08       17.13      5.15 o 
   4   2   2       28.59       17.45      6.71 o 
   5   2   2       61.27       56.67      9.41 o 
   6   2   2        0.14       11.16     10.49 o 
  -7   3   2        1.57       -5.32     11.75 o 
  -6   3   2        4.91        2.65      8.97 o 
  -5   3   2        6.02       -7.57      7.57 o 
  -4   3   2        6.50       -1.72      6.31 o 
  -3   3   2     1014.20     1152.17     18.50 o 
  -2   3   2      271.69      326.69      9.35 o 
  -1   3   2     8855.51     8607.01    106.92 o 
   0   3   2    14480.52    14225.54    228.59 o 
   1   3   2    18500.23    18196.48    169.31 o 
   2   3   2     3277.62     3246.90     27.17 o 
   3   3   2     3696.78     3855.81     34.66 o 
   4   3   2      189.70      224.18     11.75 o 
   5   3   2      258.91      208.31     13.13 o 
   6   3   2      101.62       98.03     13.71 o 
  -7   4   2      432.96      433.08     23.13 o 
  -6   4   2      107.05      107.92     12.49 o 
  -5   4   2     1725.03     1710.28     30.89 o 
  -4   4   2       73.01       77.95      8.59 o 
  -3   4   2     3513.92     3595.80     39.66 o 
  -2   4   2     1154.47     1173.41     16.54 o 
  -1   4   2     4741.93     4587.29     54.45 o 
   0   4   2     1701.60     1612.42     17.14 o 
   1   4   2       86.30       95.97      9.20 o 
   2   4   2       25.66       36.33      4.40 o 
   3   4   2        6.39        6.79      4.62 o 
   4   4   2      130.07      149.40      8.89 o 
   5   4   2      643.40      624.39     19.20 o 
   6   4   2       82.80       62.28     16.12 o 
  -7   5   2        7.40       18.60     12.34 o 
  -6   5   2      121.54      112.64     14.03 o 
  -5   5   2       53.07       54.10     10.97 o 
  -4   5   2      932.53      925.61     26.92 o 
  -3   5   2      228.67      224.97     11.13 o 
  -2   5   2     4657.37     4621.37     42.46 o 
  -1   5   2     8295.69     7630.07     62.61 o 
   0   5   2      230.43      234.00     13.00 o 
   1   5   2     2908.24     2645.72     31.33 o 
   2   5   2       13.42       13.17      4.51 o 
   3   5   2      445.60      417.49     10.56 o 
   4   5   2      373.99      421.28     12.54 o 
   5   5   2       16.76        7.32      8.32 o 
   6   5   2       81.09       86.08     17.61 o 
  -7   6   2        8.28        7.14     14.79 o 
  -6   6   2      351.55      344.93     19.23 o 
  -5   6   2      912.30      875.54     24.40 o 
  -4   6   2      604.24      622.70     18.96 o 
  -3   6   2      626.31      623.15     17.37 o 
  -2   6   2      854.82      769.34     15.73 o 
  -1   6   2     5987.93     5792.80     46.50 o 
   0   6   2      617.36      622.16     13.78 o 
   1   6   2      131.50      159.09      8.66 o 
   2   6   2        3.93        0.75      4.27 o 
   3   6   2      573.72      577.02     11.95 o 
   4   6   2       62.02       61.54      8.03 o 
   5   6   2       84.05       70.67     13.39 o 
   6   6   2      120.32      162.88     20.38 o 
  -7   7   2       19.20       15.96     15.81 o 
  -6   7   2        1.28       -1.76     10.17 o 
  -5   7   2        5.09       -8.90      8.90 o 
  -4   7   2      549.84      536.40     20.24 o 
  -3   7   2       12.09       17.06      6.68 o 
  -2   7   2       15.55       52.25      7.34 o 
  -1   7   2     2214.60     2097.36     23.92 o 
   0   7   2      164.28      218.96      9.72 o 
   1   7   2     1079.13     1068.30     20.12 o 
   2   7   2      120.83      125.45      7.03 o 
   3   7   2       21.89       37.17      5.44 o 
   4   7   2      763.53      778.18     20.68 o 
   5   7   2      126.68       81.98     15.88 o 
   6   7   2      136.01      122.73     20.08 o 
  -7   8   2       38.44       46.40     23.93 o 
  -6   8   2      759.69      801.16     38.69 o 
  -5   8   2      399.97      345.65     17.51 o 
  -4   8   2     1980.24     2024.67     32.99 o 
  -3   8   2        6.79        6.56      6.40 o 
  -2   8   2      844.74      791.44     27.62 o 
  -1   8   2      493.51      531.58     18.68 o 
   0   8   2       15.48       38.73      6.74 o 
   1   8   2      157.20      180.38     10.55 o 
   2   8   2       86.75       92.40      7.43 o 
   3   8   2      381.73      396.41     12.42 o 
   4   8   2      525.81      514.33     20.32 o 
   5   8   2        4.68       -7.06     12.18 o 
   6   8   2      218.69      229.31     23.43 o 
  -6   9   2       16.42       23.80     13.13 o 
  -5   9   2        0.06       -9.69      9.69 o 
  -4   9   2      637.84      626.18     19.64 o 
  -3   9   2        3.73       11.38      7.37 o 
  -2   9   2      122.98       97.94      8.11 o 
  -1   9   2        4.30       -3.24      6.15 o 
   0   9   2        8.67        3.22      5.24 o 
   1   9   2        1.03       -1.94      6.23 o 
   2   9   2      416.92      388.34     12.25 o 
   3   9   2       97.18      108.72     12.38 o 
   4   9   2      662.72      636.25     22.25 o 
   5   9   2       61.53       30.00     16.15 o 
   6   9   2       31.43       44.79     16.54 o 
  -6  10   2      244.29      208.32     19.42 o 
  -5  10   2        7.05       14.23     11.00 o 
  -4  10   2      817.16      808.16     22.20 o 
  -3  10   2      274.08      277.02     13.02 o 
  -2  10   2      517.68      509.49     14.57 o 
  -1  10   2     1671.18     1667.58     21.55 o 
   0  10   2     3391.23     3577.81     36.82 o 
   1  10   2       30.63       37.75      6.41 o 
   2  10   2      684.78      668.59     15.98 o 
   3  10   2      440.99      476.87     21.94 o 
   4  10   2       40.88       43.35     13.88 o 
   5  10   2        0.71       13.61     13.29 o 
   6  10   2       75.89       58.36     17.71 o 
  -6  11   2       13.40       12.87     14.53 o 
  -5  11   2        3.29       -1.98     10.53 o 
  -4  11   2      384.10      399.79     19.82 o 
  -3  11   2      313.37      261.87     13.12 o 
  -2  11   2       66.06       64.95      8.02 o 
  -1  11   2      875.75      896.38     16.40 o 
   0  11   2     5136.41     5544.90     50.88 o 
   1  11   2     1092.31     1130.33     19.19 o 
   2  11   2      601.45      590.62     14.00 o 
   3  11   2       22.34       21.43     11.33 o 
   4  11   2      223.04      173.35     18.39 o 
   5  11   2      178.89      179.25     20.58 o 
   6  11   2       32.68       16.34     15.88 o 
  -6  12   2       54.35       37.05     16.11 o 
  -5  12   2      540.44      580.38     37.74 o 
  -4  12   2        4.21       13.75     10.75 o 
  -3  12   2     1596.76     1550.10     31.60 o 
  -2  12   2      255.22      289.40     11.66 o 
  -1  12   2      622.80      571.09     14.61 o 
   0  12   2      127.48      123.83      9.20 o 
   1  12   2      784.90      893.09     20.07 o 
   2  12   2      173.51      176.35      9.61 o 
   3  12   2      121.34      122.14     15.38 o 
   4  12   2        2.46       -7.38     13.70 o 
   5  12   2      235.81      239.73     22.77 o 
   6  12   2      212.47      224.65     24.70 o 
  -6  13   2       19.72        0.48     14.84 o 
  -5  13   2       26.71       30.02     12.41 o 
  -4  13   2       16.25       12.86     10.79 o 
  -3  13   2      446.07      431.58     19.01 o 
  -2  13   2        1.76        4.82      6.55 o 
  -1  13   2     2931.98     2713.45     28.39 o 
   0  13   2      646.25      696.63     17.66 o 
   1  13   2       30.31       37.92      8.53 o 
   2  13   2       57.46       70.87     10.50 o 
   3  13   2      538.01      465.64     23.88 o 
   4  13   2        5.13        2.18     12.66 o 
   5  13   2        1.13      -12.88     12.88 o 
   6  13   2        9.46      -16.66     16.66 o 
  -6  14   2       67.45       72.40     18.41 o 
  -5  14   2      200.40      227.51     23.75 o 
  -4  14   2      114.72      122.10     14.69 o 
  -3  14   2      702.92      687.99     23.34 o 
  -2  14   2      137.67      138.74     11.44 o 
  -1  14   2     1532.56     1579.43     22.19 o 
   0  14   2      155.02      179.14     11.56 o 
   1  14   2      379.80      382.20     24.20 o 
   2  14   2       17.76       14.39     10.95 o 
   3  14   2        0.02       15.09     12.96 o 
   4  14   2      468.24      459.33     26.45 o 
   5  14   2      224.96      198.43     22.65 o 
  -6  15   2       98.51      108.12     20.10 o 
  -5  15   2       59.11       41.17     13.88 o 
  -4  15   2      264.73      253.14     18.16 o 
  -3  15   2      513.69      512.40     19.42 o 
  -2  15   2      194.16      154.04     10.98 o 
  -1  15   2       49.72       52.62      8.24 o 
   0  15   2      360.78      385.07     15.52 o 
   1  15   2     1951.08     2083.69     34.00 o 
   2  15   2     1556.43     1510.41     37.18 o 
   3  15   2      403.61      392.36     23.39 o 
   4  15   2      529.04      550.41     32.89 o 
   5  15   2       35.03       42.74     16.86 o 
  -5  16   2       18.10       21.06     13.12 o 
  -4  16   2      898.05      947.86     27.15 o 
  -3  16   2      220.52      195.77     13.90 o 
  -2  16   2       92.06       83.18     10.15 o 
  -1  16   2     1042.73     1144.15     30.16 o 
   0  16   2      153.84      166.13     19.08 o 
   1  16   2       18.36       57.61     31.80 o 
   2  16   2      434.33      476.90     23.91 o 
   3  16   2       20.11       17.89     15.08 o 
   4  16   2       40.46       22.36     16.65 o 
   5  16   2        0.91       -2.50     15.09 o 
  -5  17   2       43.94       57.59     17.41 o 
  -4  17   2      306.04      318.91     18.61 o 
  -3  17   2      478.94      444.25     21.42 o 
  -2  17   2      564.92      537.40     17.90 o 
  -1  17   2      628.95      684.82     23.72 o 
   0  17   2       22.20       31.92     10.93 o 
   1  17   2      273.05      296.85     22.92 o 
   2  17   2       33.19       16.93     13.24 o 
   3  17   2        7.54       16.93     17.28 o 
   4  17   2       90.51      101.05     19.06 o 
   5  17   2       64.53       54.79     18.22 o 
  -5  18   2       14.85       31.19     15.92 o 
  -4  18   2      410.69      427.55     19.22 o 
  -3  18   2        3.46        3.75      8.87 o 
  -2  18   2      390.63      439.19     21.12 o 
  -1  18   2       13.34        4.25     10.67 o 
   0  18   2       66.18       51.17     14.67 o 
   1  18   2        1.59      -10.59     13.65 o 
   2  18   2      218.30      233.54     20.21 o 
   3  18   2      144.47      157.48     18.91 o 
   4  18   2       11.59       -3.01     23.80 o 
   5  18   2       10.00       15.05     16.97 o 
  -5  19   2       16.84       -0.80     15.58 o 
  -4  19   2       22.21       20.23     11.79 o 
  -3  19   2        1.03       -5.55      9.09 o 
  -2  19   2      429.14      443.24     21.79 o 
  -1  19   2      241.83      250.85     18.16 o 
   0  19   2       94.73      121.31     16.47 o 
   1  19   2     1108.40     1107.91     38.41 o 
   2  19   2       33.27       30.49     14.28 o 
   3  19   2      375.22      382.03     25.58 o 
   4  19   2       86.43       56.06     19.85 o 
  -4  20   2        7.43        8.72     14.91 o 
  -3  20   2       59.30       79.91     14.92 o 
  -2  20   2      101.70      130.11     16.38 o 
  -1  20   2      221.61      258.61     18.88 o 
   0  20   2       12.76        0.14     15.26 o 
   1  20   2       15.51       92.53     35.67 o 
   2  20   2        5.31        5.91     13.74 o 
   3  20   2      289.80      256.09     23.42 o 
   4  20   2        3.81       24.09     16.53 o 
  -4  21   2        1.63       19.64     62.02 o 
  -3  21   2       10.19        8.92     12.63 o 
  -2  21   2      445.59      424.94     23.28 o 
  -1  21   2        5.02        6.40     12.54 o 
   0  21   2        9.34      -12.51     14.99 o 
   1  21   2      106.78      108.56     27.32 o 
   2  21   2       89.35       47.73     40.36 o 
   3  21   2       35.86       32.20     16.50 o 
   4  21   2       57.28       23.86     17.22 o 
  -4  22   2       47.16       39.86     27.04 o 
  -3  22   2       22.36        0.45     22.90 o 
  -2  22   2        8.82       16.44     14.11 o 
  -1  22   2      146.00      161.01     17.68 o 
   0  22   2      102.24      125.22     42.19 o 
   1  22   2       61.93       72.96     25.66 o 
   2  22   2       11.54        5.74     21.77 o 
   3  22   2        5.60       -9.29     15.04 o 
  -3  23   2       61.18       21.48     25.15 o 
  -2  23   2        5.57        7.14     13.37 o 
  -1  23   2        0.16       19.91     17.83 o 
   0  23   2       30.29       36.07     35.79 o 
   1  23   2        4.52       -3.79     33.54 o 
   2  23   2       20.74       19.33     23.32 o 
   3  23   2       13.92       38.13     29.21 o 
  -3  24   2       51.22       24.42     63.82 o 
  -2  24   2        2.63      -13.34     13.59 o 
  -1  24   2       40.58       64.83     21.19 o 
   0  24   2       56.70       51.07     40.39 o 
   1  24   2        2.25       -7.49     22.89 o 
   2  24   2       68.77       64.07     54.16 o 
  -2  25   2       88.43       62.15     26.75 o 
  -1  25   2        6.91        8.10     26.04 o 
   0  25   2       57.95       73.99     41.12 o 
   1  25   2        0.24       11.48     47.50 o 
   2  25   2       48.25       30.59     28.20 o 
  -1  26   2        9.87       17.81     58.74 o 
   0  26   2       36.30       99.21     42.81 o 
   1  26   2       83.87      124.00     63.88 o 
  -7   0   3       18.74        5.91     16.38 o 
  -5   0   3      564.62      527.68     28.57 o 
  -3   0   3      515.50      557.98     16.97 o 
  -1   0   3      649.28      627.35     17.23 o 
   1   0   3        6.04       -8.56      8.56 o 
   3   0   3      524.42      523.90     28.33 o 
   5   0   3       31.58       39.40     14.33 o 
  -7   1   3       28.00       23.33     12.16 o 
  -6   1   3      204.23      185.01     16.20 o 
  -5   1   3      582.97      533.59     17.91 o 
  -4   1   3       42.61       62.22      7.18 o 
  -3   1   3      219.13      189.54     13.19 o 
  -2   1   3       16.40       15.20      4.48 o 
  -1   1   3     1666.53     1581.48     16.13 o 
   0   1   3      326.59      295.45     15.88 o 
   1   1   3       10.11        5.39      4.75 o 
   2   1   3       31.47       45.99      4.82 o 
   3   1   3      831.22      850.24     15.81 o 
   4   1   3       41.63       46.19      7.99 o 
   5   1   3      524.70      480.29     18.93 o 
   6   1   3        8.58       14.57     11.24 o 
  -7   2   3       31.31       45.33     13.73 o 
  -6   2   3      251.07      209.36     16.77 o 
  -5   2   3      635.41      613.86     18.91 o 
  -4   2   3      131.41      125.17     12.62 o 
  -3   2   3      183.89      198.06      9.19 o 
  -2   2   3      123.60      123.87      5.62 o 
  -1   2   3      358.99      377.04     13.11 o 
   0   2   3     5904.24     5700.55     60.01 o 
   1   2   3        0.10       -0.14      3.91 o 
   2   2   3       14.29        4.50      4.08 o 
   3   2   3       39.69       35.03      5.04 o 
   4   2   3      318.76      304.07     13.76 o 
   5   2   3      170.52      188.54     16.81 o 
   6   2   3      113.77      133.03     17.69 o 
  -7   3   3       23.06       26.12     12.92 o 
  -6   3   3      173.94      166.28     13.85 o 
  -5   3   3       66.48       74.96     11.80 o 
  -4   3   3      792.46      719.42     19.86 o 
  -3   3   3      587.12      623.97     16.49 o 
  -2   3   3       56.94      110.71      6.65 o 
  -1   3   3     1731.65     1630.57     23.76 o 
   0   3   3     5284.35     5125.84     44.11 o 
   1   3   3      630.60      716.14     20.57 o 
   2   3   3      586.42      537.56     11.65 o 
   3   3   3       30.71       18.75      5.52 o 
   4   3   3      172.51      207.49     11.66 o 
   5   3   3        1.23       -7.80      7.80 o 
   6   3   3        7.14        7.30     15.89 o 
  -7   4   3       63.01       56.19     13.95 o 
  -6   4   3      322.78      315.29     22.16 o 
  -5   4   3        1.51       15.11      9.46 o 
  -4   4   3     1159.49     1175.07     24.72 o 
  -3   4   3        5.58        6.11      5.39 o 
  -2   4   3      919.62      901.07     16.90 o 
  -1   4   3        0.04       -4.84      4.84 o 
   0   4   3      480.63      411.58     16.44 o 
   1   4   3      462.71      469.32     13.90 o 
   2   4   3      589.00      580.66     14.72 o 
   3   4   3      723.56      769.22     14.79 o 
   4   4   3       95.48      101.15      8.92 o 
   5   4   3      186.81      186.88     15.95 o 
   6   4   3       39.63       36.55     18.57 o 
  -7   5   3        3.06       -4.02     11.89 o 
  -6   5   3       17.66       23.01     10.82 o 
  -5   5   3        0.40        3.37      9.00 o 
  -4   5   3       80.70       81.47     10.16 o 
  -3   5   3     2365.99     2285.29     31.19 o 
  -2   5   3      201.59      310.76     11.18 o 
  -1   5   3      971.65      853.00     14.67 o 
   0   5   3      128.08      182.54      9.10 o 
   1   5   3      167.47      160.53      8.59 o 
   2   5   3        2.98        2.94      4.38 o 
   3   5   3      126.00      166.47      7.67 o 
   4   5   3      435.12      441.66     15.09 o 
   5   5   3        1.42        6.72     10.40 o 
   6   5   3       43.86       47.87     18.73 o 
  -7   6   3       75.52       76.17     14.98 o 
  -6   6   3      252.13      269.72     18.15 o 
  -5   6   3        2.46       -3.18      9.10 o 
  -4   6   3      687.71      644.88     19.70 o 
  -3   6   3       13.86       14.99      9.87 o 
  -2   6   3     2572.82     2698.92     31.41 o 
  -1   6   3      537.51      576.63     12.69 o 
   0   6   3     1120.40     1103.20     14.90 o 
   1   6   3       74.49       89.59      7.15 o 
   2   6   3      435.57      490.57     11.94 o 
   3   6   3       98.51       81.63      6.48 o 
   4   6   3       84.79      124.98     13.50 o 
   5   6   3      326.06      353.24     23.32 o 
   6   6   3       35.25       16.90     14.52 o 
  -7   7   3       12.78      -11.17     13.34 o 
  -6   7   3       42.43       48.96     12.88 o 
  -5   7   3      311.78      354.54     17.94 o 
  -4   7   3        2.06       -3.25      7.87 o 
  -3   7   3      398.51      373.02     17.40 o 
  -2   7   3       77.68       84.74      7.89 o 
  -1   7   3     1137.60      922.59     20.13 o 
   0   7   3        0.76        2.41      3.91 o 
   1   7   3       84.36      108.72     12.67 o 
   2   7   3       84.00       92.79      6.94 o 
   3   7   3      121.15      137.05      9.85 o 
   4   7   3       17.60       10.35      9.89 o 
   5   7   3       14.54       24.44     13.09 o 
   6   7   3       48.70       41.43     16.91 o 
  -7   8   3      193.32      252.11     22.39 o 
  -6   8   3       18.93       33.46     11.37 o 
  -5   8   3      662.60      732.09     23.52 o 
  -4   8   3       53.18       46.98     11.02 o 
  -3   8   3       93.80       82.43      9.19 o 
  -2   8   3      178.76      167.84      9.64 o 
  -1   8   3     4150.26     4404.50     37.97 o 
   0   8   3     2824.23     3057.38     56.31 o 
   1   8   3      312.37      396.58     16.74 o 
   2   8   3      348.72      376.72     12.48 o 
   3   8   3        6.93        5.89     10.98 o 
   4   8   3       53.93       70.90     12.38 o 
   5   8   3      234.56      249.49     21.94 o 
   6   8   3       78.71       86.51     18.58 o 
  -6   9   3        4.57       -2.28     11.90 o 
  -5   9   3      968.23      915.00     27.71 o 
  -4   9   3      192.97      206.80     13.87 o 
  -3   9   3       50.61       49.64     10.12 o 
  -2   9   3      456.59      426.92     13.65 o 
  -1   9   3      121.11      110.96      7.36 o 
   0   9   3     2714.29     2808.56     34.93 o 
   1   9   3      366.00      402.03     18.94 o 
   2   9   3       40.16       45.65      7.56 o 
   3   9   3        0.10       -7.73      7.73 o 
   4   9   3       13.48       -5.50      9.88 o 
   5   9   3      402.16      389.16     27.46 o 
   6   9   3       16.70       24.67     16.24 o 
  -6  10   3       34.82       34.84     13.71 o 
  -5  10   3        1.59        9.46     10.54 o 
  -4  10   3       15.52       11.49      9.00 o 
  -3  10   3      128.76      154.96     11.27 o 
  -2  10   3        0.12       -2.03      5.89 o 
  -1  10   3      464.37      485.38     12.70 o 
   0  10   3      760.43      810.95     16.56 o 
   1  10   3      941.70     1001.90     26.03 o 
   2  10   3      126.50      147.30     13.98 o 
   3  10   3        2.26       -6.31     10.26 o 
   4  10   3      253.86      202.45     19.38 o 
   5  10   3        9.28       24.94     14.27 o 
   6  10   3       39.90       40.59     17.74 o 
  -6  11   3        1.18        4.51     12.44 o 
  -5  11   3       40.63       45.73     12.47 o 
  -4  11   3       33.96       19.52      9.36 o 
  -3  11   3       76.40       88.29     10.23 o 
  -2  11   3     1055.72     1003.43     22.64 o 
  -1  11   3       28.48       28.73      6.18 o 
   0  11   3      431.03      395.22     13.06 o 
   1  11   3      396.25      464.95     15.83 o 
   2  11   3      198.52      196.46     15.83 o 
   3  11   3      295.60      286.75     19.74 o 
   4  11   3        3.41       10.46     12.44 o 
   5  11   3       30.26       17.25     14.55 o 
   6  11   3       17.71       36.88     17.05 o 
  -6  12   3      113.19      155.26     18.60 o 
  -5  12   3        9.85        0.93     11.33 o 
  -4  12   3     1138.17     1136.13     30.49 o 
  -3  12   3      640.31      607.72     18.91 o 
  -2  12   3      521.82      549.48     15.42 o 
  -1  12   3      131.18      135.87      8.67 o 
   0  12   3      143.91      156.14      9.85 o 
   1  12   3      272.45      311.31     17.73 o 
   2  12   3      795.94      812.05     27.02 o 
   3  12   3       89.06      100.18     15.24 o 
   4  12   3      471.20      509.48     29.59 o 
   5  12   3       81.00       76.58     17.57 o 
   6  12   3       29.17       37.94     17.78 o 
  -6  13   3       22.84        9.48     13.26 o 
  -5  13   3      222.92      235.68     19.08 o 
  -4  13   3     1631.66     1558.81     35.96 o 
  -3  13   3     1882.32     1831.69     35.51 o 
  -2  13   3     1065.92     1009.36     20.33 o 
  -1  13   3       80.68       83.58     10.67 o 
   0  13   3      234.05      253.83     12.31 o 
   1  13   3       74.33       74.85     12.74 o 
   2  13   3      111.30      115.98     21.21 o 
   3  13   3      106.25       86.61     15.47 o 
   4  13   3       59.17       63.39     28.36 o 
   5  13   3       77.30       60.86     17.31 o 
  -6  14   3       48.66       19.83     15.70 o 
  -5  14   3        5.60       13.17     15.92 o 
  -4  14   3      201.56      205.84     17.18 o 
  -3  14   3      612.57      584.91     22.41 o 
  -2  14   3      347.62      409.65     18.14 o 
  -1  14   3      101.69      100.17      8.98 o 
   0  14   3        0.01       -6.92      6.92 o 
   1  14   3       76.85      100.93     20.82 o 
   2  14   3       17.77        6.51     11.33 o 
   3  14   3       84.04       93.85     27.74 o 
   4  14   3      290.06      273.17     22.92 o 
   5  14   3      365.95      348.51     40.22 o 
  -6  15   3       16.34       -7.61     15.48 o 
  -5  15   3       10.07        5.46     12.19 o 
  -4  15   3       58.98       61.41     13.46 o 
  -3  15   3      407.48      400.24     18.35 o 
  -2  15   3       21.21        9.74      8.76 o 
  -1  15   3     1467.36     1450.27     26.92 o 
   0  15   3      649.03      655.55     19.32 o 
   1  15   3     1569.96     1550.15     42.55 o 
   2  15   3      445.19      443.77     23.89 o 
   3  15   3      152.68      148.76     20.64 o 
   4  15   3        0.00       14.75     16.88 o 
   5  15   3       32.90       17.58     16.21 o 
  -5  16   3      108.03       89.09     15.86 o 
  -4  16   3      203.00      209.02     18.41 o 
  -3  16   3      139.59      110.29     17.83 o 
  -2  16   3        2.80        1.40      9.38 o 
  -1  16   3      160.39      145.14     13.80 o 
   0  16   3      304.67      302.18     18.42 o 
   1  16   3       65.68       58.42     16.35 o 
   2  16   3      899.34      826.45     31.92 o 
   3  16   3      114.98       92.22     17.97 o 
   4  16   3       96.48       73.29     17.67 o 
   5  16   3       50.42       65.55     27.63 o 
  -5  17   3      231.63      244.32     18.96 o 
  -4  17   3      124.35      136.12     21.04 o 
  -3  17   3      549.14      556.11     21.33 o 
  -2  17   3      253.58      282.06     17.98 o 
  -1  17   3     2262.66     2356.08     55.64 o 
   0  17   3        3.10       -5.18      9.82 o 
   1  17   3      664.98      771.51     60.93 o 
   2  17   3      154.24      140.63     18.18 o 
   3  17   3       94.11       41.78     15.37 o 
   4  17   3        0.33        2.81     14.33 o 
   5  17   3      266.23      284.18     35.14 o 
  -5  18   3       77.50       84.21     16.71 o 
  -4  18   3      158.95      163.56     14.79 o 
  -3  18   3        8.30       18.23      9.42 o 
  -2  18   3        0.02       -0.49     10.58 o 
  -1  18   3     1040.00     1098.01     29.82 o 
   0  18   3      601.47      654.55     28.07 o 
   1  18   3      111.40      116.20     24.35 o 
   2  18   3     1018.25     1077.17     35.86 o 
   3  18   3      338.17      355.99     25.38 o 
   4  18   3     1260.96     1126.85     46.29 o 
  -5  19   3        0.15       36.81     16.40 o 
  -4  19   3      120.16      133.86     14.46 o 
  -3  19   3       10.82       11.10     11.69 o 
  -2  19   3      163.30      193.06     17.04 o 
  -1  19   3      800.39      683.71     25.43 o 
   0  19   3      306.19      326.25     32.92 o 
   1  19   3      126.07      151.81     26.24 o 
   2  19   3      155.95      152.87     19.25 o 
   3  19   3       71.13       56.99     21.81 o 
   4  19   3      383.43      370.70     28.04 o 
  -4  20   3       91.40       84.05     16.17 o 
  -3  20   3       44.49       43.97     14.05 o 
  -2  20   3       53.85       46.50     13.34 o 
  -1  20   3       84.13       89.57     16.71 o 
   0  20   3      271.02      320.28     34.46 o 
   1  20   3      144.03       84.11     25.56 o 
   2  20   3      286.19      300.25     27.46 o 
   3  20   3       29.80       33.84     16.77 o 
   4  20   3        4.92       -5.20     18.90 o 
  -4  21   3      100.50      123.29     20.79 o 
  -3  21   3      427.38      466.33     27.69 o 
  -2  21   3      752.05      761.54     29.06 o 
  -1  21   3       93.73       79.13     16.82 o 
   0  21   3      304.39      282.85     37.84 o 
   1  21   3      372.35      398.87     55.34 o 
   2  21   3        3.34       -3.10     14.83 o 
   3  21   3       46.83       40.56     17.34 o 
  -4  22   3       49.08       91.03     28.30 o 
  -3  22   3        1.33        2.57     13.25 o 
  -2  22   3       40.59       38.83     14.22 o 
  -1  22   3      196.78      180.35     24.92 o 
   0  22   3        6.19      -16.54     19.94 o 
   1  22   3       58.38       20.06     33.43 o 
   2  22   3       15.59       -4.36     24.30 o 
   3  22   3      412.34      382.08     28.83 o 
  -3  23   3      183.99      222.20     32.11 o 
  -2  23   3       19.71       10.40     15.19 o 
  -1  23   3      148.47      115.26     23.92 o 
   0  23   3       12.14       68.24     25.38 o 
   1  23   3      337.43      389.19     40.78 o 
   2  23   3       53.24       49.03     36.38 o 
   3  23   3      140.81      135.24     27.02 o 
  -3  24   3       23.19       42.61     18.30 o 
  -2  24   3       20.56      -10.18     15.49 o 
  -1  24   3        6.92        7.53     22.01 o 
   0  24   3       12.48       -6.74     33.43 o 
   1  24   3       45.52       40.71     33.74 o 
   2  24   3       52.50       65.89     28.15 o 
  -2  25   3        3.37      -18.85     18.85 o 
  -1  25   3      120.44      108.64     29.89 o 
   0  25   3       25.00       -7.64     35.28 o 
   1  25   3       52.06       91.15     30.78 o 
  -1  26   3       41.70       14.00     25.56 o 
   0  26   3       79.21       43.31     41.40 o 
  -6   0   4       98.24       96.82     19.43 o 
  -4   0   4        3.90       -2.02      8.00 o 
  -2   0   4       37.40       54.54      7.68 o 
   0   0   4     6083.53     5562.41     75.60 o 
   2   0   4    18267.40    19195.99    159.21 o 
   4   0   4     1780.95     1875.36     44.27 o 
   6   0   4       48.61       49.07     24.41 o 
  -7   1   4       21.39       24.56     12.78 o 
  -6   1   4      829.04      806.88     40.69 o 
  -5   1   4      192.48      167.94     12.49 o 
  -4   1   4      403.16      340.98     13.15 o 
  -3   1   4     5020.39     5129.03     48.00 o 
  -2   1   4       68.29       92.71      9.16 o 
  -1   1   4      685.09      662.69     13.22 o 
   0   1   4       11.29       40.09      4.84 o 
   1   1   4       47.65       65.20      9.06 o 
   2   1   4      239.09      269.28      8.94 o 
   3   1   4      345.31      402.76     11.77 o 
   4   1   4      493.71      475.79     21.32 o 
   5   1   4       24.50       47.60     11.80 o 
   6   1   4       10.86       -0.13     13.99 o 
  -7   2   4        0.11       14.50     16.46 o 
  -6   2   4      187.44      174.36     16.22 o 
  -5   2   4        1.73        5.51      9.34 o 
  -4   2   4      326.83      355.09     15.65 o 
  -3   2   4      525.27      466.24     11.05 o 
  -2   2   4     3408.57     3664.79     32.94 o 
  -1   2   4     5553.85     5199.00     43.71 o 
   0   2   4     5577.32     5165.35     41.44 o 
   1   2   4      123.08       80.25      5.60 o 
   2   2   4      302.48      251.69      8.79 o 
   3   2   4        0.98        7.37      5.37 o 
   4   2   4      390.97      401.07     16.82 o 
   5   2   4       54.03       53.35     12.45 o 
   6   2   4       73.47       51.08     23.59 o 
  -7   3   4       12.42      -11.57     11.57 o 
  -6   3   4       72.97       77.12     13.25 o 
  -5   3   4     1004.61      993.46     26.42 o 
  -4   3   4      445.85      466.95     17.37 o 
  -3   3   4      994.29     1028.43     21.40 o 
  -2   3   4     4955.04     5117.51     40.90 o 
  -1   3   4     3828.70     3680.20     34.39 o 
   0   3   4      112.69      137.62      6.67 o 
   1   3   4      615.37      672.91     15.58 o 
   2   3   4       24.77       31.87      5.18 o 
   3   3   4       92.40      107.86      7.48 o 
   4   3   4      128.79      151.85     13.67 o 
   5   3   4      476.43      478.66     21.70 o 
   6   3   4       82.00       70.85     25.20 o 
  -7   4   4      103.07      176.93     18.08 o 
  -6   4   4        1.33       -7.17      9.81 o 
  -5   4   4      104.29       81.40     12.29 o 
  -4   4   4      159.78      154.98     12.16 o 
  -3   4   4      491.56      446.89     11.79 o 
  -2   4   4        7.36        6.86      4.12 o 
  -1   4   4      401.31      310.56      9.88 o 
   0   4   4      644.24      572.70     13.08 o 
   1   4   4      391.10      339.73     11.06 o 
   2   4   4      408.64      505.96     11.41 o 
   3   4   4     1480.61     1485.47     25.63 o 
   4   4   4      386.22      442.50     21.15 o 
   5   4   4      322.46      409.52     28.32 o 
   6   4   4        8.86       12.98     17.02 o 
  -7   5   4      327.95      374.72     22.68 o 
  -6   5   4      136.21      156.84     15.77 o 
  -5   5   4     3334.07     3183.99     46.70 o 
  -4   5   4       51.63       49.06      9.64 o 
  -3   5   4      397.51      400.52     14.41 o 
  -2   5   4       13.71       10.41      5.79 o 
  -1   5   4      341.78      296.86      9.85 o 
   0   5   4      753.32      804.47     17.83 o 
   1   5   4       42.25       58.63      6.50 o 
   2   5   4      110.61      145.32      8.23 o 
   3   5   4       49.45       65.12      7.88 o 
   4   5   4      188.78      192.81     17.34 o 
   5   5   4      114.13      125.32     22.47 o 
   6   5   4       39.63       12.48     18.40 o 
  -7   6   4       65.81       82.00     21.98 o 
  -6   6   4      195.87      208.96     17.16 o 
  -5   6   4      350.81      415.54     21.45 o 
  -4   6   4       54.71       55.62     14.85 o 
  -3   6   4      727.65      749.46     18.88 o 
  -2   6   4      220.64      205.64     10.10 o 
  -1   6   4     1152.18     1327.08     19.30 o 
   0   6   4     2088.93     1968.17     25.96 o 
   1   6   4      348.17      411.81     13.74 o 
   2   6   4      329.53      353.80     11.08 o 
   3   6   4     1305.78     1346.30     22.13 o 
   4   6   4      162.97      187.36     15.10 o 
   5   6   4      156.49      130.68     17.87 o 
   6   6   4       11.27        8.64     17.75 o 
  -7   7   4       94.65      103.17     16.24 o 
  -6   7   4        0.40        8.32     10.67 o 
  -5   7   4      627.99      605.83     28.18 o 
  -4   7   4      168.54      182.66     13.30 o 
  -3   7   4      265.89      254.59     12.69 o 
  -2   7   4     1810.30     1672.54     25.10 o 
  -1   7   4     2118.02     2237.79     28.88 o 
   0   7   4     1433.77     1384.24     26.12 o 
   1   7   4      796.51      822.35     20.59 o 
   2   7   4       25.20       18.26      6.30 o 
   3   7   4       21.40       24.11      9.13 o 
   4   7   4      326.76      354.52     21.00 o 
   5   7   4      112.98      120.10     18.19 o 
   6   7   4      140.53      146.06     35.20 o 
  -7   8   4        4.41       -2.56     19.72 o 
  -6   8   4        3.49        0.50     10.78 o 
  -5   8   4       87.82       74.26     12.11 o 
  -4   8   4        1.19        0.69     12.58 o 
  -3   8   4      216.74      214.76     15.96 o 
  -2   8   4        5.81        2.11      5.91 o 
  -1   8   4      580.48      586.10     13.43 o 
   0   8   4     2475.26     2253.86     30.21 o 
   1   8   4       62.98       73.72     14.14 o 
   2   8   4      355.38      354.83     14.51 o 
   3   8   4      113.35      110.32     11.98 o 
   4   8   4        5.24       -4.33      9.97 o 
   5   8   4       67.43       75.63     16.96 o 
   6   8   4       51.36       45.69     20.52 o 
  -6   9   4      314.06      310.52     21.88 o 
  -5   9   4        4.45       13.85     10.04 o 
  -4   9   4      442.57      442.33     18.37 o 
  -3   9   4      215.72      210.39     12.76 o 
  -2   9   4     2742.40     2831.11     37.79 o 
  -1   9   4       93.26      111.10      7.69 o 
   0   9   4     2190.87     2273.49     31.46 o 
   1   9   4      177.65      165.82     18.29 o 
   2   9   4       11.98       18.23      9.75 o 
   3   9   4      308.30      306.72     16.09 o 
   4   9   4      482.22      492.30     24.95 o 
   5   9   4       93.74      124.90     19.08 o 
   6   9   4        3.57       18.33     19.28 o 
  -6  10   4      108.07       86.40     15.49 o 
  -5  10   4       55.22       42.30     11.38 o 
  -4  10   4       21.83        9.25      9.32 o 
  -3  10   4      210.02      187.24     16.69 o 
  -2  10   4      717.65      841.03     19.15 o 
  -1  10   4       25.29       44.17      6.37 o 
   0  10   4     2158.20     2093.40     31.01 o 
   1  10   4      935.22      913.94     19.28 o 
   2  10   4      718.58      715.39     35.56 o 
   3  10   4       56.15       61.94     15.06 o 
   4  10   4      151.90      172.83     17.45 o 
   5  10   4      271.93      286.57     23.95 o 
   6  10   4       64.51       85.29     20.13 o 
  -6  11   4       76.07       63.68     15.33 o 
  -5  11   4      402.85      419.78     22.71 o 
  -4  11   4      204.96      211.98     14.81 o 
  -3  11   4      981.97      884.24     22.26 o 
  -2  11   4      566.11      542.49     16.59 o 
  -1  11   4       51.06       34.36      6.46 o 
   0  11   4      113.25      117.98      8.66 o 
   1  11   4      587.81      675.46     27.26 o 
   2  11   4      185.35      222.11     25.65 o 
   3  11   4        4.90        8.01     12.06 o 
   4  11   4      217.57      216.78     22.24 o 
   5  11   4      232.19      255.99     23.85 o 
  -6  12   4        6.97       21.00     13.87 o 
  -5  12   4       72.50       79.43     14.30 o 
  -4  12   4       33.10       26.15     10.32 o 
  -3  12   4     1351.82     1351.48     27.41 o 
  -2  12   4       40.68       41.77      8.66 o 
  -1  12   4       72.75       69.22      7.65 o 
   0  12   4       76.98       66.70      9.64 o 
   1  12   4        0.42        4.11      9.93 o 
   2  12   4      149.59      154.47     16.15 o 
   3  12   4      536.66      527.70     36.83 o 
   4  12   4      103.51       97.92     17.08 o 
   5  12   4      369.12      456.92     29.51 o 
  -6  13   4        0.11       -0.57     13.20 o 
  -5  13   4      694.47      705.89     32.47 o 
  -4  13   4        9.06       -0.30     10.49 o 
  -3  13   4        0.07        8.42      8.77 o 
  -2  13   4       32.30       29.16      7.89 o 
  -1  13   4      254.47      246.76     19.15 o 
   0  13   4       47.13       64.73      9.95 o 
   1  13   4       21.79       19.51     12.62 o 
   2  13   4     1021.34      921.36     30.78 o 
   3  13   4        1.69       -3.66     12.16 o 
   4  13   4        2.63        8.42     13.51 o 
   5  13   4      248.10      291.28     26.13 o 
  -6  14   4       27.55       36.71     14.98 o 
  -5  14   4        0.03      -11.53     11.53 o 
  -4  14   4       26.11       12.04     11.24 o 
  -3  14   4        4.65       -8.93      9.62 o 
  -2  14   4      218.60      228.98     18.81 o 
  -1  14   4      315.89      316.90     21.90 o 
   0  14   4     1884.26     1848.50     46.24 o 
   1  14   4      203.91      243.19     21.56 o 
   2  14   4        7.77       -2.80     12.63 o 
   3  14   4      698.79      671.58     29.83 o 
   4  14   4       13.27        4.53     13.48 o 
   5  14   4      170.69      187.43     23.17 o 
  -6  15   4        3.83       -8.60     14.25 o 
  -5  15   4      110.44       96.53     16.50 o 
  -4  15   4       81.40      107.63     15.16 o 
  -3  15   4      764.78      799.61     24.01 o 
  -2  15   4     1490.32     1624.34     27.51 o 
  -1  15   4      159.95      153.30     12.24 o 
   0  15   4      544.25      581.10     21.23 o 
   1  15   4      172.10      135.94     19.58 o 
   2  15   4        0.23        9.05     13.01 o 
   3  15   4      291.27      364.23     58.22 o 
   4  15   4       50.17       51.11     16.13 o 
   5  15   4        3.82       -2.04     15.49 o 
  -5  16   4      162.41      176.86     19.33 o 
  -4  16   4       83.47       76.11     15.93 o 
  -3  16   4       35.60       17.83     10.44 o 
  -2  16   4     1428.33     1385.05     33.96 o 
  -1  16   4      290.37      312.35     15.66 o 
   0  16   4      722.31      713.25     31.15 o 
   1  16   4       70.24      103.60     23.08 o 
   2  16   4      893.56      844.50     32.17 o 
   3  16   4      504.96      444.01     27.38 o 
   4  16   4       81.27       99.34     18.56 o 
   5  16   4      216.28      187.95     23.89 o 
  -5  17   4      120.04      153.53     19.02 o 
  -4  17   4       17.21        8.01     12.80 o 
  -3  17   4       19.73       34.15     11.60 o 
  -2  17   4       53.42       30.99     11.53 o 
  -1  17   4      313.54      321.82     18.56 o 
   0  17   4      307.10      334.18     21.99 o 
   1  17   4       69.35       74.27     22.36 o 
   2  17   4        6.64        3.41     15.30 o 
   3  17   4      190.09      161.17     31.07 o 
   4  17   4      226.30      269.89     25.19 o 
  -5  18   4        1.17        5.85     13.71 o 
  -4  18   4      116.10      116.81     15.45 o 
  -3  18   4      253.52      216.50     18.39 o 
  -2  18   4      135.65      133.52     15.17 o 
  -1  18   4       69.08       91.58     16.86 o 
   0  18   4       21.47       21.63     13.71 o 
   1  18   4      179.39      202.21     28.24 o 
   2  18   4      224.28      227.18     21.80 o 
   3  18   4       51.30       55.73     17.12 o 
   4  18   4      382.17      338.18     27.65 o 
  -5  19   4        6.86       -0.94     11.46 o 
  -4  19   4       51.33       43.53     15.16 o 
  -3  19   4      467.99      416.11     23.20 o 
  -2  19   4       64.63       80.29     15.27 o 
  -1  19   4       30.03       20.84     13.31 o 
   0  19   4       64.24       44.22     14.74 o 
   1  19   4       18.59       32.36     21.39 o 
   2  19   4       17.39       38.03     15.93 o 
   3  19   4       12.57       -1.67     14.53 o 
   4  19   4      171.86      175.07     23.50 o 
  -4  20   4        2.56       -1.63     14.00 o 
  -3  20   4       50.91       21.26     13.25 o 
  -2  20   4       67.96       72.15     18.49 o 
  -1  20   4      832.46      886.05     40.11 o 
   0  20   4      131.00      100.34     25.65 o 
   1  20   4      182.31      231.44     31.96 o 
   2  20   4      235.03      215.56     22.63 o 
   3  20   4       22.68       58.44     18.42 o 
   4  20   4       15.63       -9.98     29.30 o 
  -4  21   4       17.12       20.28     15.52 o 
  -3  21   4      105.09      104.61     16.91 o 
  -2  21   4        5.91       -3.02     13.38 o 
  -1  21   4      153.53      155.29     24.09 o 
   0  21   4        1.89        8.83     33.88 o 
   1  21   4       70.69       40.48     44.30 o 
   2  21   4        6.68       24.07     18.33 o 
   3  21   4        8.70        9.73     16.41 o 
  -3  22   4        5.42        4.39     15.83 o 
  -2  22   4       31.70       27.82     15.86 o 
  -1  22   4       26.35       18.23     18.51 o 
   0  22   4       74.99       50.93     36.60 o 
   1  22   4       33.92       84.66     40.39 o 
   2  22   4      131.77      105.81     23.46 o 
   3  22   4        0.55      -15.98     16.12 o 
  -3  23   4       22.78       33.34     17.63 o 
  -2  23   4       10.52        5.37     17.80 o 
  -1  23   4        3.11        1.77     17.66 o 
   0  23   4       85.06      137.10     31.49 o 
   1  23   4        5.08      -31.57     31.57 o 
   2  23   4       13.05       21.23     43.34 o 
  -2  24   4      230.24      269.50     30.48 o 
  -1  24   4       34.13       11.91     28.99 o 
   0  24   4       27.64       35.00     26.43 o 
   1  24   4       77.55       99.83     42.70 o 
   2  24   4       83.06       88.28     51.38 o 
  -2  25   4       39.29       46.85     21.70 o 
  -1  25   4        0.01      -13.53     23.58 o 
   0  25   4       35.63       32.75     41.29 o 
   1  25   4       58.23       64.62     28.36 o 
  -7   0   5       38.06       78.94     21.61 o 
  -5   0   5      684.85      638.40     32.00 o 
  -3   0   5     1304.46     1407.38     35.18 o 
  -1   0   5      353.28      287.58     14.03 o 
   1   0   5      813.10      996.43     28.66 o 
   3   0   5       39.51       38.68      9.74 o 
   5   0   5        0.94      -10.77     36.07 o 
  -7   1   5       52.88       41.81     15.46 o 
  -6   1   5        0.14       -9.78      9.78 o 
  -5   1   5      583.33      532.94     31.30 o 
  -4   1   5      254.16      249.26     14.20 o 
  -3   1   5       69.11       87.43      9.09 o 
  -2   1   5       19.22       26.66      4.68 o 
  -1   1   5      858.40      856.69     15.65 o 
   0   1   5      371.97      357.58     10.54 o 
   1   1   5     6055.96     6228.71     64.41 o 
   2   1   5       57.89       77.98      6.21 o 
   3   1   5     1941.10     1905.09     26.69 o 
   4   1   5      324.96      347.51     27.29 o 
   5   1   5       66.89       89.55     16.21 o 
   6   1   5       23.82       25.09     23.06 o 
  -7   2   5       41.63       46.19     14.04 o 
  -6   2   5       14.95       -4.51     10.31 o 
  -5   2   5       23.16       35.75     12.80 o 
  -4   2   5      373.71      392.62     18.10 o 
  -3   2   5       18.92       17.56      5.76 o 
  -2   2   5      139.49      150.27      9.21 o 
  -1   2   5        8.37        7.97      5.56 o 
   0   2   5      241.12      241.43     11.32 o 
   1   2   5      138.37      145.09      9.07 o 
   2   2   5      429.93      419.61     10.68 o 
   3   2   5      439.04      435.98     15.82 o 
   4   2   5       68.21       52.68     14.48 o 
   5   2   5       34.40       39.92     14.13 o 
   6   2   5      111.88       81.51     34.38 o 
  -7   3   5        2.18        7.89     11.99 o 
  -6   3   5       65.16       53.10     13.85 o 
  -5   3   5       14.61       13.70     10.48 o 
  -4   3   5       96.96       89.85     10.94 o 
  -3   3   5      865.85      914.88     18.88 o 
  -2   3   5        0.00       -2.29      5.41 o 
  -1   3   5        5.57        1.37      6.58 o 
   0   3   5      382.77      383.53     10.71 o 
   1   3   5       40.92       55.54      9.02 o 
   2   3   5       89.04       76.85      6.87 o 
   3   3   5      364.06      400.24     17.13 o 
   4   3   5      969.33      947.65     27.29 o 
   5   3   5        8.46        9.07     19.04 o 
   6   3   5      666.36      599.52     46.06 o 
  -7   4   5        3.61       18.11     12.87 o 
  -6   4   5       45.26       30.21     12.10 o 
  -5   4   5        2.83       -8.78      8.78 o 
  -4   4   5      119.49      143.86     19.55 o 
  -3   4   5     1071.21     1018.46     18.52 o 
  -2   4   5       84.15       80.51      8.57 o 
  -1   4   5      849.19      804.53     16.45 o 
   0   4   5     1262.36     1304.00     18.66 o 
   1   4   5     1802.44     1897.00     27.69 o 
   2   4   5        0.31        5.23      6.35 o 
   3   4   5        0.35        0.74      7.46 o 
   4   4   5        1.13       -8.37      8.37 o 
   5   4   5      195.25      220.86     23.99 o 
   6   4   5       27.14       77.91     27.36 o 
  -7   5   5       38.50       30.92     13.49 o 
  -6   5   5      427.58      461.93     22.45 o 
  -5   5   5       10.24       -8.82      8.82 o 
  -4   5   5       41.81       26.57      9.04 o 
  -3   5   5       62.12       58.22      8.65 o 
  -2   5   5       15.17       12.67      6.19 o 
  -1   5   5      374.44      409.54     11.84 o 
   0   5   5     3332.32     3179.87     33.26 o 
   1   5   5        9.05       17.55      8.82 o 
   2   5   5        0.76        3.28      7.19 o 
   3   5   5      427.37      467.70     16.60 o 
   4   5   5      437.07      397.39     21.17 o 
   5   5   5        1.38       -7.81     19.07 o 
   6   5   5      124.27      204.50     35.13 o 
  -7   6   5        1.78        4.40     12.34 o 
  -6   6   5        0.24        6.97     11.50 o 
  -5   6   5       75.90       83.68     12.48 o 
  -4   6   5      318.29      347.08     16.60 o 
  -3   6   5       52.33       31.15      7.80 o 
  -2   6   5      471.05      497.31     11.32 o 
  -1   6   5      898.44      880.78     16.55 o 
   0   6   5      247.73      262.26      9.64 o 
   1   6   5      257.51      251.34     16.58 o 
   2   6   5        1.79       13.51      6.79 o 
   3   6   5       64.81       63.65     10.86 o 
   4   6   5        0.09       -8.59      9.73 o 
   5   6   5      335.86      354.74     29.35 o 
   6   6   5       14.59       51.79     47.08 o 
  -7   7   5       89.68      115.98     20.54 o 
  -6   7   5      125.12      142.81     15.86 o 
  -5   7   5      294.88      292.51     17.45 o 
  -4   7   5      123.02      123.90     12.20 o 
  -3   7   5      365.59      395.92     15.44 o 
  -2   7   5       14.27        8.64      6.38 o 
  -1   7   5      265.85      311.95     10.62 o 
   0   7   5      203.33      246.49     10.95 o 
   1   7   5      159.42      150.22      8.34 o 
   2   7   5       16.30       18.26      8.14 o 
   3   7   5      773.98      766.34     38.31 o 
   4   7   5       27.60       33.09     11.28 o 
   5   7   5      217.59      250.88     26.78 o 
   6   7   5        3.26       14.30     19.86 o 
  -6   8   5        0.18       -2.18     10.59 o 
  -5   8   5        9.15       24.50     10.54 o 
  -4   8   5       48.45       46.48     10.45 o 
  -3   8   5       78.34       92.04     11.21 o 
  -2   8   5     1179.25     1140.05     21.82 o 
  -1   8   5       94.54       76.98      6.99 o 
   0   8   5      846.30      788.38     15.74 o 
   1   8   5       91.30       86.33     11.41 o 
   2   8   5        4.93       15.33      8.14 o 
   3   8   5       37.31       33.33     10.40 o 
   4   8   5      129.93      115.10     17.02 o 
   5   8   5       68.71       53.64     16.35 o 
  -6   9   5       18.66       19.78     12.02 o 
  -5   9   5       98.41      105.18     13.78 o 
  -4   9   5      351.58      379.39     17.63 o 
  -3   9   5       60.77       60.99      9.53 o 
  -2   9   5       81.85       93.33     11.14 o 
  -1   9   5       75.25       75.42      7.16 o 
   0   9   5     1846.68     1774.28     32.65 o 
   1   9   5     2439.13     2245.37     53.85 o 
   2   9   5        8.41        8.41      8.36 o 
   3   9   5      470.27      460.73     19.57 o 
   4   9   5        9.00        5.25     14.13 o 
   5   9   5      144.02      162.27     20.73 o 
  -6  10   5        0.33       10.43     12.91 o 
  -5  10   5        3.93       -3.59      9.66 o 
  -4  10   5     1226.59     1242.54     37.11 o 
  -3  10   5      766.96      790.11     21.37 o 
  -2  10   5     1337.05     1264.36     23.90 o 
  -1  10   5      496.47      462.69     13.12 o 
   0  10   5      604.45      609.64     15.01 o 
   1  10   5      747.66      717.67     24.75 o 
   2  10   5       99.55      102.50     14.64 o 
   3  10   5       58.18       46.90     11.39 o 
   4  10   5      105.93       85.55     16.48 o 
   5  10   5       34.45       17.05     15.53 o 
  -6  11   5      184.54      198.72     20.28 o 
  -5  11   5        0.55        3.07     10.48 o 
  -4  11   5        1.72        8.76      9.68 o 
  -3  11   5      677.46      702.93     21.02 o 
  -2  11   5       19.13       23.86      8.11 o 
  -1  11   5       17.57       30.81      6.59 o 
   0  11   5      389.64      399.35     16.39 o 
   1  11   5        0.32      -10.55     10.55 o 
   2  11   5      167.14      202.31     17.92 o 
   3  11   5      339.28      344.70     22.71 o 
   4  11   5      413.82      417.74     26.08 o 
   5  11   5       16.07       26.07     15.68 o 
  -6  12   5        1.15        1.70     13.29 o 
  -5  12   5       47.29       19.11     12.28 o 
  -4  12   5      540.08      593.22     23.21 o 
  -3  12   5      498.61      515.91     25.05 o 
  -2  12   5     1468.54     1439.37     24.77 o 
  -1  12   5       62.77       67.02      7.84 o 
   0  12   5      217.23      211.76     16.48 o 
   1  12   5      834.33      837.96     33.31 o 
   2  12   5      304.87      317.83     21.51 o 
   3  12   5      315.28      368.13     23.57 o 
   4  12   5        0.11       -8.54     13.08 o 
   5  12   5      134.32      100.19     19.54 o 
  -6  13   5      224.70      246.82     30.86 o 
  -5  13   5       10.60       24.10     13.00 o 
  -4  13   5       96.53       86.56     12.68 o 
  -3  13   5      272.02      305.65     19.36 o 
  -2  13   5     1249.08     1144.67     22.85 o 
  -1  13   5      103.25      104.60     11.70 o 
   0  13   5      651.20      623.72     24.92 o 
   1  13   5        0.02       -0.68     12.74 o 
   2  13   5      217.34      207.53     24.65 o 
   3  13   5       68.90       58.70     19.13 o 
   4  13   5      170.25      199.31     21.46 o 
   5  13   5       24.71       19.10     16.36 o 
  -6  14   5       25.78       28.63     15.31 o 
  -5  14   5        9.89        3.18     14.30 o 
  -4  14   5       41.88       34.18     12.44 o 
  -3  14   5      653.80      623.81     21.21 o 
  -2  14   5      209.74      195.99     12.45 o 
  -1  14   5      622.84      636.23     21.88 o 
   0  14   5      357.92      372.59     21.70 o 
   1  14   5     1405.73     1314.55     42.13 o 
   2  14   5      421.65      439.41     24.69 o 
   3  14   5       90.96      127.99     18.29 o 
   4  14   5       85.75       65.64     17.36 o 
   5  14   5        0.00       22.95     17.00 o 
  -5  15   5       49.52       36.62     14.15 o 
  -4  15   5      531.72      541.18     27.19 o 
  -3  15   5      497.65      521.82     20.71 o 
  -2  15   5       28.46       17.23      9.56 o 
  -1  15   5      279.11      307.83     17.47 o 
   0  15   5       57.72       54.97     14.74 o 
   1  15   5        4.37       30.99     15.83 o 
   2  15   5        0.00      -11.88     11.88 o 
   3  15   5      759.64      640.48     31.00 o 
   4  15   5      226.78      196.93     22.39 o 
  -5  16   5      160.02      185.43     19.94 o 
  -4  16   5        0.52       -9.95     11.44 o 
  -3  16   5      644.01      659.60     22.99 o 
  -2  16   5      350.49      347.11     17.23 o 
  -1  16   5      965.11     1000.93     28.00 o 
   0  16   5      125.47      118.73     23.95 o 
   1  16   5        0.08       -0.37     14.85 o 
   2  16   5       53.09       59.69     15.59 o 
   3  16   5       21.68       18.01     14.57 o 
   4  16   5       54.30       80.31     35.38 o 
  -5  17   5      300.86      349.27     29.74 o 
  -4  17   5       11.77       -1.62     11.65 o 
  -3  17   5        8.56       13.81     11.89 o 
  -2  17   5      274.90      237.80     19.92 o 
  -1  17   5       78.88       78.04     15.66 o 
   0  17   5      505.35      529.99     43.51 o 
   1  17   5      803.89      800.42     37.53 o 
   2  17   5      125.61      121.07     18.54 o 
   3  17   5      100.96       49.97     17.11 o 
   4  17   5       58.51       47.13     18.16 o 
  -5  18   5       74.39       99.86     18.38 o 
  -4  18   5      321.88      351.70     21.16 o 
  -3  18   5       21.02       24.13     13.02 o 
  -2  18   5      516.31      546.99     27.29 o 
  -1  18   5      187.94      216.47     35.33 o 
   0  18   5     1974.28     1847.87     75.80 o 
   1  18   5       37.02       17.48     21.31 o 
   2  18   5      676.87      615.54     35.53 o 
   3  18   5        1.09       10.58     15.62 o 
   4  18   5      202.09      200.20     24.60 o 
  -4  19   5       62.48       59.97     15.58 o 
  -3  19   5       23.40       24.75     13.78 o 
  -2  19   5       20.75       10.86     13.60 o 
  -1  19   5      171.23      163.02     23.74 o 
   0  19   5      293.14      294.87     22.94 o 
   1  19   5       14.12        9.11     20.59 o 
   2  19   5       56.33       54.27     19.24 o 
   3  19   5        0.21        9.65     15.82 o 
  -4  20   5      124.93      131.79     37.66 o 
  -3  20   5       49.78       36.49     23.82 o 
  -2  20   5      341.53      343.27     31.07 o 
  -1  20   5        3.67       14.13     17.02 o 
   0  20   5       70.92       92.15     17.96 o 
   1  20   5      180.72      209.76     31.80 o 
   2  20   5      191.49      184.53     27.19 o 
   3  20   5       49.02       30.20     17.97 o 
  -4  21   5        1.13        7.73     14.53 o 
  -3  21   5       62.78       63.50     31.65 o 
  -2  21   5       10.28       15.40     17.08 o 
  -1  21   5       32.40        0.82     17.38 o 
   0  21   5        0.41        5.81     21.21 o 
   1  21   5      237.04      268.63     34.99 o 
   2  21   5        0.83       -5.96     17.55 o 
   3  21   5       99.82       54.22     19.19 o 
  -3  22   5       66.69       61.86     18.48 o 
  -2  22   5        1.85        5.06     17.77 o 
  -1  22   5      180.81      165.90     26.05 o 
   0  22   5       71.80       53.43     26.22 o 
   1  22   5      213.59      182.25     48.65 o 
   2  22   5       30.36       62.61     42.10 o 
  -3  23   5      327.24      397.53     34.11 o 
  -2  23   5       67.62       78.95     30.31 o 
  -1  23   5       42.27       -2.88     18.45 o 
   0  23   5       71.39       43.83     27.70 o 
   1  23   5       10.91      -12.81     33.93 o 
   2  23   5       12.20      -10.34     21.62 o 
  -2  24   5      183.66      218.46     49.19 o 
  -1  24   5       46.64       34.88     29.42 o 
   0  24   5       54.90        4.94     28.40 o 
   1  24   5      254.34      253.31     56.29 o 
  -1  25   5      100.79      135.51     26.63 o 
   0  25   5        0.01      -18.84     25.97 o 
  -6   0   6      212.09      199.56     24.37 o 
  -4   0   6      252.37      240.98     20.60 o 
  -2   0   6     2841.86     2746.10     48.07 o 
   0   0   6       10.87       15.88      6.06 o 
   2   0   6      158.15      164.20     12.73 o 
   4   0   6      400.97      416.36     54.86 o 
  -7   1   6        7.05       12.22     12.78 o 
  -6   1   6       22.70       -1.43     10.67 o 
  -5   1   6        4.61        6.62      9.78 o 
  -4   1   6       84.15      106.70     13.34 o 
  -3   1   6      209.78      192.73     11.88 o 
  -2   1   6      123.36      126.15      7.22 o 
  -1   1   6      612.22      580.40     14.08 o 
   0   1   6     3527.42     3332.76     28.22 o 
   1   1   6       27.98       31.88      5.94 o 
   2   1   6     2038.04     1938.31     33.14 o 
   3   1   6     1454.08     1590.08     36.96 o 
   4   1   6      798.19      779.36     43.41 o 
   5   1   6      120.23      144.80     19.31 o 
   6   1   6      174.61      232.81     47.58 o 
  -7   2   6       68.02       57.51     14.52 o 
  -6   2   6      151.88      104.36     18.04 o 
  -5   2   6      800.69      752.73     24.41 o 
  -4   2   6      727.92      738.08     21.77 o 
  -3   2   6      441.98      395.40     15.31 o 
  -2   2   6      305.93      306.88     12.22 o 
  -1   2   6        3.31        6.84      5.32 o 
   0   2   6       31.00       37.91      4.42 o 
   1   2   6      233.81      246.20     11.44 o 
   2   2   6        1.33        4.67      7.24 o 
   3   2   6        0.16       -5.68      9.12 o 
   4   2   6       24.49       21.14     12.71 o 
   5   2   6       45.77       13.19     20.16 o 
   6   2   6       55.61       11.56     23.20 o 
  -7   3   6       34.34       37.60     13.87 o 
  -6   3   6       63.58       39.38     12.42 o 
  -5   3   6       62.02       73.48     12.28 o 
  -4   3   6      109.81      128.74     12.88 o 
  -3   3   6      183.02      218.48     12.38 o 
  -2   3   6       32.31       40.67      7.19 o 
  -1   3   6     1725.60     1607.21     22.85 o 
   0   3   6      150.36      178.18      8.54 o 
   1   3   6     2191.56     2102.66     44.06 o 
   2   3   6       42.10       24.58      8.70 o 
   3   3   6     2648.20     2690.56     37.50 o 
   4   3   6      341.48      397.20     29.69 o 
   5   3   6      453.99      608.73     43.44 o 
  -7   4   6      121.17      102.31     20.00 o 
  -6   4   6      122.51      121.56     15.37 o 
  -5   4   6      381.54      443.59     20.28 o 
  -4   4   6      863.28      846.94     23.24 o 
  -3   4   6       82.28       99.18     10.10 o 
  -2   4   6       24.98       24.23      6.69 o 
  -1   4   6      723.59      663.83     15.47 o 
   0   4   6     1371.57     1433.54     20.82 o 
   1   4   6      228.36      265.04     12.34 o 
   2   4   6        0.01       -5.46      6.55 o 
   3   4   6       40.48       44.73      8.93 o 
   4   4   6       21.07       10.77     20.73 o 
   5   4   6       55.74       34.54     23.54 o 
  -7   5   6       64.98       52.35     15.97 o 
  -6   5   6        1.88        2.67     10.81 o 
  -5   5   6      109.44       74.26     12.35 o 
  -4   5   6     1128.84     1090.61     26.04 o 
  -3   5   6      648.53      692.54     19.37 o 
  -2   5   6      960.91      899.66     19.28 o 
  -1   5   6      930.03      872.24     16.97 o 
   0   5   6       46.26       50.55      5.38 o 
   1   5   6     3037.05     2792.13     37.10 o 
   2   5   6      180.74      222.71     15.23 o 
   3   5   6     1968.18     1863.82     40.01 o 
   4   5   6        1.52      -12.47     12.47 o 
   5   5   6        8.90        9.76     20.05 o 
  -6   6   6      102.50       91.75     14.84 o 
  -5   6   6       18.09       21.56     10.48 o 
  -4   6   6     1179.93     1170.55     35.26 o 
  -3   6   6        0.55       -6.91      6.91 o 
  -2   6   6      145.88      149.64     10.07 o 
  -1   6   6     1803.66     1859.82     23.79 o 
   0   6   6     1664.52     1689.70     23.30 o 
   1   6   6      825.96      954.41     18.49 o 
   2   6   6      107.72       83.62      9.44 o 
   3   6   6       10.65       20.67     12.09 o 
   4   6   6       36.53       47.30     16.43 o 
   5   6   6       99.36      138.71     52.25 o 
  -6   7   6      119.35      173.67     16.89 o 
  -5   7   6      420.44      403.46     20.01 o 
  -4   7   6       17.08       -2.94     10.22 o 
  -3   7   6        6.05        3.53      7.62 o 
  -2   7   6       36.37       34.44      7.61 o 
  -1   7   6        0.87        6.13      5.41 o 
   0   7   6       13.64       33.16      6.14 o 
   1   7   6      119.48      124.94      8.86 o 
   2   7   6      152.00      176.05     15.98 o 
   3   7   6      912.05      827.33     24.76 o 
   4   7   6      752.13      763.23     30.75 o 
   5   7   6       47.27       53.67     19.81 o 
  -6   8   6      425.65      448.99     23.25 o 
  -5   8   6      289.18      274.92     17.73 o 
  -4   8   6      620.92      643.40     21.89 o 
  -3   8   6        8.71        4.98      7.89 o 
  -2   8   6     1282.98     1156.70     22.60 o 
  -1   8   6       78.01       80.73      7.35 o 
   0   8   6     1525.02     1584.92     23.27 o 
   1   8   6       17.37       22.36      8.56 o 
   2   8   6       70.39       70.20     15.68 o 
   3   8   6        1.93        7.70     10.53 o 
   4   8   6      190.76      231.04     20.94 o 
   5   8   6        7.60       -1.77     17.32 o 
  -6   9   6      216.02      197.32     18.63 o 
  -5   9   6       11.94       18.64     10.96 o 
  -4   9   6      138.21      122.83     13.46 o 
  -3   9   6      177.31      216.64     13.59 o 
  -2   9   6       84.76       84.05     13.11 o 
  -1   9   6      877.00      916.27     22.23 o 
   0   9   6     1060.44     1022.85     23.03 o 
   1   9   6        4.20        4.24     12.48 o 
   2   9   6        0.99        6.11      9.65 o 
   3   9   6      131.84      141.79     14.33 o 
   4   9   6      745.46      781.06     32.41 o 
   5   9   6       25.40       52.48     20.41 o 
  -6  10   6       15.08        7.91     11.97 o 
  -5  10   6       48.96       62.09     12.45 o 
  -4  10   6      658.74      679.09     22.81 o 
  -3  10   6       33.85       48.42      9.99 o 
  -2  10   6      969.10      908.81     21.14 o 
  -1  10   6     1391.92     1447.64     27.56 o 
   0  10   6      123.14      153.62     14.55 o 
   1  10   6     1150.89     1231.74     56.48 o 
   2  10   6      137.78      160.80     20.14 o 
   3  10   6       13.26       22.62     10.80 o 
   4  10   6       11.51       20.82     14.49 o 
   5  10   6       39.73       45.78     21.35 o 
  -6  11   6        8.98       21.82     14.00 o 
  -5  11   6       55.02       49.47     12.58 o 
  -4  11   6      280.80      304.68     17.44 o 
  -3  11   6       37.84       26.32     10.06 o 
  -2  11   6      566.51      584.01     17.07 o 
  -1  11   6        9.45        4.91      7.18 o 
   0  11   6      635.85      626.83     32.98 o 
   1  11   6     1264.01     1183.37     33.23 o 
   2  11   6      272.87      244.08     31.45 o 
   3  11   6      833.32      837.56     32.77 o 
   4  11   6      122.32      129.01     19.26 o 
   5  11   6       12.99       30.17     32.14 o 
  -6  12   6        0.21       -8.73     13.05 o 
  -5  12   6       36.09       53.92     13.14 o 
  -4  12   6        3.00        6.94      9.88 o 
  -3  12   6        0.81       -6.51      8.47 o 
  -2  12   6       71.16       80.23     10.57 o 
  -1  12   6      771.64      761.44     22.55 o 
   0  12   6      146.94      119.87     15.06 o 
   1  12   6      388.42      449.82     27.16 o 
   2  12   6       27.85       40.44     16.00 o 
   3  12   6      499.74      501.95     27.36 o 
   4  12   6       16.52       13.98     15.33 o 
   5  12   6      198.54      244.03     25.26 o 
  -6  13   6        9.04       -0.06     13.69 o 
  -5  13   6        0.32      -11.97     11.97 o 
  -4  13   6       19.74       26.24     10.82 o 
  -3  13   6       33.52       29.99     10.10 o 
  -2  13   6      631.97      647.24     19.30 o 
  -1  13   6      679.03      636.97     25.75 o 
   0  13   6      115.39      116.71     15.53 o 
   1  13   6     1478.18     1427.01     44.15 o 
   2  13   6      137.01       83.65     23.79 o 
   3  13   6      411.08      379.17     25.39 o 
   4  13   6        0.61       -1.47     14.82 o 
   5  13   6       36.65       32.76     18.00 o 
  -5  14   6       21.67       27.46     13.57 o 
  -4  14   6      592.34      619.47     30.17 o 
  -3  14   6       21.28       25.92     10.32 o 
  -2  14   6        3.11       -6.81      9.69 o 
  -1  14   6      920.67      911.86     34.04 o 
   0  14   6        5.68       -1.03     11.56 o 
   1  14   6      139.67      160.93     21.44 o 
   2  14   6        0.71        8.43     18.23 o 
   3  14   6       83.45       69.20     17.01 o 
   4  14   6       82.82       71.01     18.07 o 
  -5  15   6       36.05       50.50     15.07 o 
  -4  15   6       93.07       85.20     14.93 o 
  -3  15   6      162.85      151.39     14.16 o 
  -2  15   6      242.28      215.32     16.86 o 
  -1  15   6      452.29      484.96     31.41 o 
   0  15   6      158.18      155.17     18.09 o 
   1  15   6       12.10        5.06     15.28 o 
   2  15   6      164.41      142.88     41.99 o 
   3  15   6      578.50      473.03     45.08 o 
   4  15   6      707.80      762.49     37.07 o 
  -5  16   6       26.27       14.72     14.16 o 
  -4  16   6      356.20      436.81     32.01 o 
  -3  16   6       25.98       44.97     12.93 o 
  -2  16   6      287.67      304.88     18.85 o 
  -1  16   6      370.91      276.60     23.28 o 
   0  16   6        0.89      -15.31     15.31 o 
   1  16   6       59.55       65.78     18.03 o 
   2  16   6       17.25        5.53     19.08 o 
   3  16   6        4.58       23.63     15.57 o 
   4  16   6      164.76      128.05     21.47 o 
  -5  17   6        0.75       22.37     14.55 o 
  -4  17   6        6.49       12.41     12.13 o 
  -3  17   6       25.21       24.64     14.04 o 
  -2  17   6      196.50      166.50     18.81 o 
  -1  17   6      329.39      317.07     22.76 o 
   0  17   6      648.44      699.74     31.57 o 
   1  17   6      447.47      408.65     39.90 o 
   2  17   6      189.93      203.74     25.28 o 
   3  17   6        1.75        8.99     15.26 o 
   4  17   6       24.35       15.14     18.29 o 
  -5  18   6        2.29      -21.07     33.48 o 
  -4  18   6       14.77       20.70     13.89 o 
  -3  18   6       24.53       67.35     16.60 o 
  -2  18   6      363.64      396.51     29.97 o 
  -1  18   6        0.13       -0.72     13.18 o 
   0  18   6      131.90       95.49     17.65 o 
   1  18   6       82.20       75.67     20.25 o 
   2  18   6       13.29        5.08     16.74 o 
   3  18   6        0.37       -6.50     15.23 o 
  -4  19   6        3.44        6.42     14.12 o 
  -3  19   6      146.00      110.27     18.84 o 
  -2  19   6        1.76        1.54     15.61 o 
  -1  19   6      143.96      130.83     19.20 o 
   0  19   6      286.18      244.57     22.74 o 
   1  19   6      280.47      270.54     34.98 o 
   2  19   6       17.97       24.53     18.02 o 
   3  19   6      258.77      268.46     29.13 o 
  -4  20   6        4.76        5.09     17.20 o 
  -3  20   6       66.33       69.17     45.62 o 
  -2  20   6       29.15       38.30     19.11 o 
  -1  20   6       46.33       36.43     18.57 o 
   0  20   6        8.90        8.30     14.67 o 
   1  20   6       76.20       86.70     57.02 o 
   2  20   6        0.01       19.81     19.36 o 
   3  20   6        1.32      -14.20     18.12 o 
  -3  21   6       80.42       60.55     20.21 o 
  -2  21   6        0.20       -4.79     16.73 o 
  -1  21   6        6.79       -8.89     17.44 o 
   0  21   6       68.22       77.97     21.18 o 
   1  21   6       50.80       92.54     42.98 o 
   2  21   6       26.70       44.89     21.36 o 
  -3  22   6        0.26      -15.37     15.37 o 
  -2  22   6        6.52        8.67     18.35 o 
  -1  22   6        7.53       27.23     23.86 o 
   0  22   6       74.98       91.32     61.12 o 
   1  22   6       47.35       32.01     26.16 o 
   2  22   6       27.87       34.18     31.85 o 
  -2  23   6        8.06        1.33     19.60 o 
  -1  23   6       64.94       98.61     24.09 o 
   0  23   6        0.31      -16.91     23.61 o 
   1  23   6        1.76       16.91     36.91 o 
  -1  24   6        8.54       14.38     29.24 o 
   0  24   6       25.94       54.26     28.50 o 
  -7   0   7       13.37      -22.70     30.62 o 
  -5   0   7        4.66        1.47     16.50 o 
  -3   0   7     1006.07      936.53     35.65 o 
  -1   0   7     1072.95     1078.56     27.64 o 
   1   0   7      218.86      240.92     12.15 o 
   3   0   7       16.07       25.10     17.80 o 
   5   0   7      313.21      354.25     35.82 o 
  -6   1   7        6.90       12.32     11.67 o 
  -5   1   7      721.30      722.06     24.60 o 
  -4   1   7       81.26       55.40     15.28 o 
  -3   1   7     1018.20      990.51     29.13 o 
  -2   1   7        3.19        5.96      6.32 o 
  -1   1   7      389.90      394.95     12.76 o 
   0   1   7      333.31      329.43      9.54 o 
   1   1   7        6.97        6.55      5.65 o 
   2   1   7        3.81        5.38     14.13 o 
   3   1   7      832.52      792.31     42.61 o 
   4   1   7        0.18       -1.58     12.62 o 
   5   1   7      119.30      107.28     26.90 o 
  -6   2   7       14.69       30.87     11.92 o 
  -5   2   7       45.45       32.18     11.23 o 
  -4   2   7      154.64      173.61     13.84 o 
  -3   2   7      260.14      264.40     13.72 o 
  -2   2   7       78.68       79.50      8.65 o 
  -1   2   7      242.66      283.80     11.33 o 
   0   2   7     1316.83     1277.35     16.90 o 
   1   2   7      187.11      202.72     11.54 o 
   2   2   7     2623.07     2814.55     52.20 o 
   3   2   7      531.65      576.82     29.49 o 
   4   2   7      645.59      674.29     28.91 o 
   5   2   7       80.99       83.32     54.21 o 
  -6   3   7       17.76        8.62     11.50 o 
  -5   3   7      158.99      145.09     14.80 o 
  -4   3   7       18.49       27.42      9.70 o 
  -3   3   7       58.64       64.82      9.65 o 
  -2   3   7      818.25      840.79     19.51 o 
  -1   3   7       42.78       33.89      6.63 o 
   0   3   7     1510.13     1446.21     18.89 o 
   1   3   7      278.26      316.62     14.18 o 
   2   3   7     2465.46     2469.66     41.74 o 
   3   3   7       54.72       63.00     15.98 o 
   4   3   7       73.89       84.33     27.50 o 
   5   3   7       14.83       21.65     25.81 o 
  -6   4   7       46.62       34.74     12.40 o 
  -5   4   7        6.87        6.80      9.98 o 
  -4   4   7        0.49        4.58      8.89 o 
  -3   4   7        0.10       -7.09      7.13 o 
  -2   4   7      281.38      293.29     12.96 o 
  -1   4   7        3.65        1.57      5.66 o 
   0   4   7      952.94      922.95     17.99 o 
   1   4   7      279.81      321.06     18.01 o 
   2   4   7      171.46      191.52     14.65 o 
   3   4   7       37.69       41.96     14.56 o 
   4   4   7      782.53      810.78     47.42 o 
   5   4   7       16.67       -4.96     21.84 o 
  -6   5   7       72.70       91.45     14.66 o 
  -5   5   7       75.79       70.78     12.66 o 
  -4   5   7      167.98      198.62     21.67 o 
  -3   5   7       40.88       50.99      9.49 o 
  -2   5   7       12.25        7.04      6.82 o 
  -1   5   7      270.78      257.49     11.58 o 
   0   5   7      159.45      185.37     10.45 o 
   1   5   7        0.48        5.73      7.69 o 
   2   5   7      438.17      431.60     23.02 o 
   3   5   7        0.08        9.37     13.17 o 
   4   5   7       89.84       94.53     25.34 o 
   5   5   7       71.07       61.42     43.62 o 
  -6   6   7       79.30       69.84     14.13 o 
  -5   6   7       31.97       24.36     10.76 o 
  -4   6   7       40.66       34.42     11.77 o 
  -3   6   7      209.06      190.95     12.97 o 
  -2   6   7      626.73      623.54     17.72 o 
  -1   6   7        2.26       12.47      5.69 o 
   0   6   7      225.46      208.20     12.52 o 
   1   6   7      446.63      447.41     14.66 o 
   2   6   7      437.95      417.35     30.95 o 
   3   6   7       34.13       34.40     13.69 o 
   4   6   7      297.45      365.25     37.08 o 
   5   6   7      281.78      202.26     34.50 o 
  -6   7   7       60.42       66.46     14.03 o 
  -5   7   7      108.83      102.65     16.69 o 
  -4   7   7        2.16        4.54      9.00 o 
  -3   7   7      625.42      612.49     19.79 o 
  -2   7   7       53.91       78.51      9.11 o 
  -1   7   7     1445.31     1353.09     25.20 o 
   0   7   7      235.67      246.30     13.69 o 
   1   7   7      305.65      348.05     13.23 o 
   2   7   7       78.34       93.72     15.95 o 
   3   7   7      148.91      132.57     13.96 o 
   4   7   7        4.19        2.24     18.57 o 
   5   7   7       46.12       72.01     28.90 o 
  -6   8   7       27.81       29.33     12.53 o 
  -5   8   7      124.88      168.56     19.09 o 
  -4   8   7      254.84      268.52     16.50 o 
  -3   8   7       56.86       41.82     11.41 o 
  -2   8   7        0.60       -3.53      6.85 o 
  -1   8   7        7.00        6.69      6.91 o 
   0   8   7      437.73      423.08     16.86 o 
   1   8   7      772.73      761.20     19.84 o 
   2   8   7      237.24      246.36     35.11 o 
   3   8   7        3.89       -1.25     10.38 o 
   4   8   7        0.05      -15.31     15.31 o 
   5   8   7       37.23       -2.76     23.72 o 
  -6   9   7       17.84        8.92     12.29 o 
  -5   9   7       57.33       39.31     12.16 o 
  -4   9   7      116.02      116.44     13.10 o 
  -3   9   7     1508.12     1546.16     30.02 o 
  -2   9   7       18.52       22.04      8.25 o 
  -1   9   7      758.79      704.95     18.49 o 
   0   9   7      146.47      177.86     15.50 o 
   1   9   7       94.58      144.24     26.85 o 
   2   9   7      378.54      378.72     21.27 o 
   3   9   7      241.92      211.17     16.42 o 
   4   9   7       19.04       21.61     17.61 o 
   5   9   7       23.83       31.01     26.98 o 
  -6  10   7      223.90      249.21     20.06 o 
  -5  10   7       35.51       35.94     14.37 o 
  -4  10   7      182.12      157.90     14.43 o 
  -3  10   7      126.31      117.84     12.51 o 
  -2  10   7        1.61        7.14      7.15 o 
  -1  10   7      413.96      383.04     17.57 o 
   0  10   7       10.59      -11.30     11.30 o 
   1  10   7      173.65      191.45     17.31 o 
   2  10   7      942.84      913.67     28.86 o 
   3  10   7      157.97      126.26     14.23 o 
   4  10   7       67.52       73.15     21.49 o 
   5  10   7      185.35      148.64     26.99 o 
  -6  11   7       14.01       39.74     13.80 o 
  -5  11   7       41.03       56.09     13.06 o 
  -4  11   7        5.42       -2.31      9.71 o 
  -3  11   7      180.54      183.87     13.96 o 
  -2  11   7       33.68       27.74      9.43 o 
  -1  11   7      180.19      174.51     16.63 o 
   0  11   7     1575.10     1518.86     37.24 o 
   1  11   7        1.74        7.87     11.63 o 
   2  11   7      242.14      239.44     28.85 o 
   3  11   7      661.59      594.58     31.34 o 
   4  11   7      169.44      148.39     20.45 o 
  -6  12   7      236.17      264.71     23.12 o 
  -5  12   7       41.74       28.94     12.15 o 
  -4  12   7        1.34       -9.75      9.75 o 
  -3  12   7      154.81      132.39     13.10 o 
  -2  12   7      536.33      557.50     22.64 o 
  -1  12   7      666.93      627.23     25.96 o 
   0  12   7        1.65       11.82     11.78 o 
   1  12   7      537.59      535.39     25.83 o 
   2  12   7        7.09        3.70     17.33 o 
   3  12   7      380.83      320.85     24.32 o 
   4  12   7      229.37      218.68     23.47 o 
  -5  13   7       26.60       25.22     13.80 o 
  -4  13   7      182.93      231.77     16.97 o 
  -3  13   7      546.36      530.02     20.41 o 
  -2  13   7     1279.16     1208.23     30.76 o 
  -1  13   7      764.40      719.88     28.36 o 
   0  13   7      659.73      676.02     28.13 o 
   1  13   7       58.89       36.16     26.87 o 
   2  13   7      302.76      323.40     33.07 o 
   3  13   7        3.14       17.70     14.45 o 
   4  13   7        3.77       17.33     16.51 o 
  -5  14   7      231.12      228.63     20.76 o 
  -4  14   7       10.26        7.23     10.80 o 
  -3  14   7      170.54      158.16     14.91 o 
  -2  14   7        0.97       23.59     12.74 o 
  -1  14   7       81.31       92.80     16.86 o 
   0  14   7       73.72       59.11     15.02 o 
   1  14   7       50.83       47.21     17.25 o 
   2  14   7       48.35       11.86     35.87 o 
   3  14   7       28.86       36.86     16.30 o 
   4  14   7      251.57      226.43     41.32 o 
  -5  15   7       22.34       21.28     14.57 o 
  -4  15   7       23.36       23.72     11.78 o 
  -3  15   7      135.77      138.00     16.22 o 
  -2  15   7      338.88      393.67     32.46 o 
  -1  15   7      602.31      650.36     39.60 o 
   0  15   7      213.92      256.58     21.30 o 
   1  15   7      774.33      753.75     36.67 o 
   2  15   7       12.86       11.42     20.35 o 
   3  15   7      281.24      323.88     29.97 o 
   4  15   7       38.07       41.21     18.56 o 
  -5  16   7      275.43      340.86     24.55 o 
  -4  16   7       22.54       27.94     13.46 o 
  -3  16   7      237.36      166.55     17.46 o 
  -2  16   7       45.88       36.91     14.26 o 
  -1  16   7       73.41      102.21     16.90 o 
   0  16   7      449.80      434.29     25.89 o 
   1  16   7      136.79      106.72     25.15 o 
   2  16   7       80.20       54.64     24.58 o 
   3  16   7       49.70       55.89     21.36 o 
  -5  17   7       99.76      104.38     41.46 o 
  -4  17   7      221.50      247.37     24.37 o 
  -3  17   7      208.46      162.72     23.78 o 
  -2  17   7       52.95       43.53     14.86 o 
  -1  17   7       85.09      114.83     17.91 o 
   0  17   7      172.15      188.00     20.46 o 
   1  17   7      361.23      363.99     29.81 o 
   2  17   7        1.48        2.97     20.93 o 
   3  17   7      286.82      274.15     29.80 o 
  -4  18   7      245.84      240.45     24.82 o 
  -3  18   7       12.12       -4.40     18.40 o 
  -2  18   7       90.00      113.27     25.35 o 
  -1  18   7        0.02       -7.12     13.16 o 
   0  18   7       68.78       46.95     20.32 o 
   1  18   7      300.52      288.45     49.66 o 
   2  18   7      202.91      157.20     25.30 o 
   3  18   7        8.62        3.99     18.79 o 
  -4  19   7        0.02        8.19     16.41 o 
  -3  19   7        0.38        8.05     17.61 o 
  -2  19   7      221.25      237.38     27.44 o 
  -1  19   7       71.18       74.27     18.04 o 
   0  19   7      610.18      655.78     32.70 o 
   1  19   7       18.13      -20.30     20.30 o 
   2  19   7      275.37      260.46     29.51 o 
   3  19   7        7.25       40.07     21.42 o 
  -3  20   7      156.15      194.50     27.12 o 
  -2  20   7       89.20      129.44     23.65 o 
  -1  20   7        8.97      -15.15     15.15 o 
   0  20   7       66.17       48.49     17.32 o 
   1  20   7        4.65       14.00     23.56 o 
   2  20   7      262.45      264.26     35.29 o 
  -3  21   7      193.24      207.38     28.43 o 
  -2  21   7       20.63       26.99     19.47 o 
  -1  21   7       28.65      -12.24     18.00 o 
   0  21   7      150.24      122.14     20.93 o 
   1  21   7       10.32       18.63     33.79 o 
   2  21   7       29.00       70.69     33.39 o 
  -2  22   7       56.61       85.50     23.38 o 
  -1  22   7        0.84      -17.54     17.54 o 
   0  22   7        2.05        3.14     24.81 o 
   1  22   7       16.41       18.39     25.73 o 
  -1  23   7      298.27      308.85     41.22 o 
   0  23   7       17.01      -20.79     24.24 o 
  -6   0   8        0.02       28.36     17.51 o 
  -4   0   8       57.75       53.57     15.30 o 
  -2   0   8       65.13       75.92     13.16 o 
   0   0   8     1268.52     1197.57     37.82 o 
   2   0   8      683.17      715.50     53.82 o 
   4   0   8      467.42      534.43     55.17 o 
  -6   1   8      246.27      252.41     26.47 o 
  -5   1   8        8.70       12.98     10.47 o 
  -4   1   8     1016.44      971.73     25.82 o 
  -3   1   8       98.50      101.09     11.17 o 
  -2   1   8     3405.07     3248.99     40.42 o 
  -1   1   8        9.94       12.43      6.35 o 
   0   1   8      374.97      325.47     10.22 o 
   1   1   8      130.15      121.82     19.52 o 
   2   1   8      129.74      156.43     27.58 o 
   3   1   8      225.44      224.49     27.41 o 
   4   1   8       13.17        5.58     16.55 o 
   5   1   8        1.65       17.88     22.62 o 
  -6   2   8       16.96        8.57     11.86 o 
  -5   2   8        9.96        9.60     10.46 o 
  -4   2   8        0.98        2.05      9.32 o 
  -3   2   8       34.63       43.19      9.60 o 
  -2   2   8      138.20      129.82     10.63 o 
  -1   2   8      594.54      588.18     16.07 o 
   0   2   8      711.09      729.07     17.32 o 
   1   2   8      752.41      770.77     27.03 o 
   2   2   8     1560.54     1479.11     51.25 o 
   3   2   8     1437.79     1491.55     55.04 o 
   4   2   8      414.33      512.28     39.72 o 
   5   2   8      246.05      263.47     72.53 o 
  -6   3   8       71.43       75.49     16.87 o 
  -5   3   8      535.13      469.93     21.56 o 
  -4   3   8       41.96       42.87     10.72 o 
  -3   3   8      503.65      575.54     19.43 o 
  -2   3   8        9.32        9.07      7.35 o 
  -1   3   8      702.26      648.48     16.80 o 
   0   3   8       53.43       73.88     10.87 o 
   1   3   8      676.29      696.35     20.22 o 
   2   3   8      482.10      496.14     32.98 o 
   3   3   8      175.32      166.47     27.19 o 
   4   3   8       12.58       36.27     25.59 o 
   5   3   8        3.34       11.64     45.42 o 
  -6   4   8        0.64       -3.02     11.57 o 
  -5   4   8       10.90       20.16     10.83 o 
  -4   4   8        4.77        5.65      9.28 o 
  -3   4   8      610.23      589.42     19.70 o 
  -2   4   8       87.16       96.94     13.23 o 
  -1   4   8      618.24      603.87     15.20 o 
   0   4   8      276.68      296.48     17.60 o 
   1   4   8        0.11       -7.75      7.75 o 
   2   4   8       64.68       57.86     14.95 o 
   3   4   8      637.48      587.58     56.91 o 
   4   4   8       21.77       31.31     21.80 o 
   5   4   8      155.36      218.59     35.35 o 
  -6   5   8       31.08       44.23     12.98 o 
  -5   5   8      858.89      909.88     27.90 o 
  -4   5   8        0.64       -3.01      9.14 o 
  -3   5   8     4588.06     4388.31     53.56 o 
  -2   5   8       61.62       82.96     10.15 o 
  -1   5   8     1609.02     1497.39     25.74 o 
   0   5   8       13.92       16.44      8.47 o 
   1   5   8      323.73      319.92     15.83 o 
   2   5   8      277.11      247.69     41.57 o 
   3   5   8       28.24       -8.88     25.62 o 
   4   5   8       13.83       30.93     23.45 o 
   5   5   8       53.62       99.31     31.49 o 
  -6   6   8       51.48       38.98     13.42 o 
  -5   6   8        7.05       17.10     11.27 o 
  -4   6   8      680.80      658.23     22.81 o 
  -3   6   8      506.54      526.60     19.83 o 
  -2   6   8        7.14       13.27      7.88 o 
  -1   6   8      134.46      156.16     11.01 o 
   0   6   8      777.46      807.56     17.77 o 
   1   6   8       31.48       38.00      9.84 o 
   2   6   8      949.02      825.60     41.57 o 
   3   6   8      327.45      410.56     51.40 o 
   4   6   8       90.56      117.44     28.22 o 
   5   6   8      130.54       94.11     30.56 o 
  -6   7   8      120.64      141.82     16.65 o 
  -5   7   8      234.20      244.78     24.66 o 
  -4   7   8        1.65       13.04      9.96 o 
  -3   7   8       89.58       82.58     11.40 o 
  -2   7   8      589.75      607.19     18.44 o 
  -1   7   8      991.10      918.74     24.26 o 
   0   7   8      819.66      811.52     22.92 o 
   1   7   8      601.44      617.88     19.72 o 
   2   7   8      586.29      552.12     29.17 o 
   3   7   8       18.79       -9.88     16.95 o 
   4   7   8        0.57      -11.12     21.73 o 
  -6   8   8      191.15      218.88     25.26 o 
  -5   8   8        5.08        1.88     10.87 o 
  -4   8   8      527.10      467.57     20.83 o 
  -3   8   8      543.45      572.83     20.13 o 
  -2   8   8      120.11      128.18     12.78 o 
  -1   8   8       17.69        9.38      9.18 o 
   0   8   8      661.93      716.74     22.21 o 
   1   8   8      140.59      122.60     11.61 o 
   2   8   8      383.11      422.21     26.87 o 
   3   8   8        3.03      -10.56     17.70 o 
   4   8   8      294.52      290.70     36.39 o 
  -6   9   8      107.77      101.78     19.54 o 
  -5   9   8      122.89      165.66     16.39 o 
  -4   9   8      450.57      495.81     37.56 o 
  -3   9   8       84.52       75.99     11.36 o 
  -2   9   8      479.37      448.69     17.80 o 
  -1   9   8       23.88       30.65     10.29 o 
   0   9   8     1328.24     1346.68     47.96 o 
   1   9   8       12.86        9.98     11.79 o 
   2   9   8     2092.43     2205.83     87.72 o 
   3   9   8        3.80        0.03     18.22 o 
   4   9   8       15.24      -11.45     42.39 o 
  -6  10   8       43.64       40.97     14.24 o 
  -5  10   8      115.52      114.17     15.12 o 
  -4  10   8        8.37       -5.19     14.82 o 
  -3  10   8      204.53      212.85     17.45 o 
  -2  10   8      113.22      115.23     18.30 o 
  -1  10   8        8.53       15.01      9.93 o 
   0  10   8        0.16        8.33     11.50 o 
   1  10   8       60.65       82.13     15.33 o 
   2  10   8      886.20      872.38     29.24 o 
   3  10   8        0.90       -7.36     14.77 o 
   4  10   8      496.52      500.41     35.61 o 
  -5  11   8      116.80      134.01     16.07 o 
  -4  11   8        1.33        7.81     10.03 o 
  -3  11   8     1002.87     1019.71     29.39 o 
  -2  11   8       77.99       78.25     13.12 o 
  -1  11   8     1125.14     1065.70     32.74 o 
   0  11   8       27.30       15.52     13.69 o 
   1  11   8       33.97       43.52     16.09 o 
   2  11   8      354.14      398.32     35.70 o 
   3  11   8        0.57        2.54     16.06 o 
   4  11   8       72.14       56.98     21.79 o 
  -5  12   8        3.14        0.65     11.68 o 
  -4  12   8      120.96      166.79     15.63 o 
  -3  12   8       85.27       71.78     13.40 o 
  -2  12   8       26.15       11.97     12.32 o 
  -1  12   8     1129.07     1143.07     42.73 o 
   0  12   8       37.84       35.81     16.21 o 
   1  12   8      248.79      279.04     36.91 o 
   2  12   8       39.27       32.70     20.65 o 
   3  12   8       49.43       67.98     20.05 o 
   4  12   8       31.86       20.30     20.30 o 
  -5  13   8      258.96      266.81     20.07 o 
  -4  13   8        1.05       -4.90     10.52 o 
  -3  13   8      851.52      969.92     27.57 o 
  -2  13   8      198.91      145.02     17.78 o 
  -1  13   8      449.19      458.29     24.98 o 
   0  13   8        9.89        5.24     20.12 o 
   1  13   8       17.82       44.16     17.05 o 
   2  13   8       10.47      -18.37     18.37 o 
   3  13   8        0.35       20.79     17.64 o 
   4  13   8       55.89       60.55     22.39 o 
  -5  14   8       71.92       76.27     15.11 o 
  -4  14   8        7.55        6.10     12.71 o 
  -3  14   8       38.55       44.05     13.09 o 
  -2  14   8       39.54       57.23     15.17 o 
  -1  14   8      363.71      353.48     23.59 o 
   0  14   8       92.99      120.26     17.40 o 
   1  14   8      256.84      299.57     40.21 o 
   2  14   8      462.71      434.84     39.06 o 
   3  14   8      242.67      232.32     27.96 o 
  -5  15   8        9.76       26.37     21.82 o 
  -4  15   8       15.46        9.17     13.22 o 
  -3  15   8        0.33       -4.00     13.39 o 
  -2  15   8       41.36       54.96     19.86 o 
  -1  15   8      161.81      129.34     19.26 o 
   0  15   8      791.07      800.55     32.96 o 
   1  15   8       68.61       93.57     20.69 o 
   2  15   8      234.29      205.09     45.25 o 
   3  15   8       23.22      -11.25     18.10 o 
  -4  16   8       23.69       35.15     16.03 o 
  -3  16   8        8.91        9.16     14.66 o 
  -2  16   8      246.19      241.98     26.86 o 
  -1  16   8       75.75      122.16     18.36 o 
   0  16   8      678.55      755.59     33.09 o 
   1  16   8        0.36       34.04     18.13 o 
   2  16   8      287.28      300.31     35.73 o 
   3  16   8       30.45       26.10     20.19 o 
  -4  17   8       69.12       42.37     19.96 o 
  -3  17   8      104.65      110.49     19.36 o 
  -2  17   8      105.38      142.86     19.49 o 
  -1  17   8       12.24        8.08     14.31 o 
   0  17   8       72.18      100.75     18.82 o 
   1  17   8       62.87       80.40     24.38 o 
   2  17   8      130.44       89.89     27.38 o 
   3  17   8       24.88       30.95     20.31 o 
  -4  18   8       16.49        3.33     18.04 o 
  -3  18   8        0.13       -0.54     16.97 o 
  -2  18   8       54.67       35.59     15.70 o 
  -1  18   8        0.62      -10.73     13.77 o 
   0  18   8      119.00      139.54     20.18 o 
   1  18   8       75.65       66.04     21.67 o 
   2  18   8       64.05       35.64     27.61 o 
  -3  19   8       19.40       32.17     18.85 o 
  -2  19   8       32.47        2.48     15.61 o 
  -1  19   8      167.33      170.28     21.90 o 
   0  19   8      112.96      155.69     22.06 o 
   1  19   8        0.76       -2.11     41.77 o 
   2  19   8      111.70      116.32     24.24 o 
  -3  20   8        0.39       -6.98     17.42 o 
  -2  20   8       20.16       29.61     19.48 o 
  -1  20   8        5.71      -12.77     19.44 o 
   0  20   8       92.79       50.88     18.65 o 
   1  20   8      163.58       90.54     29.87 o 
  -2  21   8        1.54       15.99     23.77 o 
  -1  21   8       24.54       19.65     17.40 o 
   0  21   8        8.39        4.36     16.94 o 
   1  21   8       65.30       60.12     33.88 o 
  -1  22   8       94.64       71.58     23.64 o 
   0  22   8        2.01       -4.02     19.99 o 
  -5   0   9      283.16      269.13     26.49 o 
  -3   0   9        2.44       14.78     13.55 o 
  -1   0   9      522.74      477.65     23.85 o 
   1   0   9      988.80      919.65     59.89 o 
   3   0   9      596.76      643.81     57.64 o 
  -6   1   9       17.01       14.00     12.36 o 
  -5   1   9        1.16       16.46     11.10 o 
  -4   1   9        7.63        2.04     11.44 o 
  -3   1   9      616.33      658.99     21.37 o 
  -2   1   9      206.09      249.97     13.89 o 
  -1   1   9      268.93      244.46     14.08 o 
   0   1   9       54.57       75.45     13.85 o 
   1   1   9       35.15       89.36     20.39 o 
   2   1   9       84.49       71.53     20.89 o 
   3   1   9     1232.55     1247.00     52.89 o 
   4   1   9       42.09       19.83     31.80 o 
  -6   2   9        4.39        4.45     12.00 o 
  -5   2   9      148.31      171.76     16.43 o 
  -4   2   9      645.26      627.38     27.36 o 
  -3   2   9       17.74       19.98      9.42 o 
  -2   2   9     2115.70     1969.11     31.99 o 
  -1   2   9      576.86      553.29     18.95 o 
   0   2   9       62.33       74.41     10.05 o 
   1   2   9      199.67      196.66     24.93 o 
   2   2   9      122.46      131.74     46.83 o 
   3   2   9      570.25      541.47     55.98 o 
   4   2   9       33.28       17.53     30.17 o 
  -6   3   9      386.75      399.02     23.13 o 
  -5   3   9       61.24       69.78     17.97 o 
  -4   3   9      200.11      181.22     16.80 o 
  -3   3   9       65.37       70.32     11.19 o 
  -2   3   9      186.56      161.26     11.99 o 
  -1   3   9       49.41       33.86      9.59 o 
   0   3   9       34.67       49.04      9.98 o 
   1   3   9       59.28       62.71     19.59 o 
   2   3   9       79.56       47.41     19.92 o 
   3   3   9       85.62      102.92     35.62 o 
   4   3   9       28.28       75.73     36.74 o 
  -6   4   9        1.05       23.35     12.42 o 
  -5   4   9       94.11       80.14     14.36 o 
  -4   4   9     1116.57     1043.21     32.03 o 
  -3   4   9      185.97      198.60     15.95 o 
  -2   4   9      808.47      753.85     20.73 o 
  -1   4   9       47.16       66.38     10.94 o 
   0   4   9      203.43      241.34     16.80 o 
   1   4   9      212.08      198.11     16.62 o 
   2   4   9       84.40       60.56     19.94 o 
   3   4   9       84.98       60.22     33.65 o 
   4   4   9       59.73       93.43     37.92 o 
  -6   5   9       71.25       84.48     15.26 o 
  -5   5   9        0.15       22.54     11.71 o 
  -4   5   9       17.26        2.27     12.25 o 
  -3   5   9       24.29       35.76      9.70 o 
  -2   5   9      222.51      162.96     21.28 o 
  -1   5   9        1.15        5.69      8.99 o 
   0   5   9       20.55        8.49      9.31 o 
   1   5   9       13.99        9.14      8.19 o 
   2   5   9        7.98      -11.57     24.44 o 
   3   5   9       10.03       -6.40     28.54 o 
   4   5   9       31.82       30.79     34.66 o 
  -6   6   9       12.47       -0.81     11.82 o 
  -5   6   9        0.00        5.83     11.17 o 
  -4   6   9      177.76      215.28     16.10 o 
  -3   6   9        2.52       11.55      9.34 o 
  -2   6   9      773.13      755.97     23.84 o 
  -1   6   9      390.91      367.43     17.68 o 
   0   6   9       71.55       62.97      9.02 o 
   1   6   9      602.41      664.45     25.65 o 
   2   6   9      316.75      319.10     47.13 o 
   3   6   9      220.41      252.64     47.98 o 
   4   6   9       25.97       12.47     34.16 o 
  -6   7   9        1.62      -11.98     11.98 o 
  -5   7   9      373.42      396.45     22.87 o 
  -4   7   9       12.42       18.22     10.21 o 
  -3   7   9      661.16      615.85     22.14 o 
  -2   7   9      349.65      294.75     17.13 o 
  -1   7   9      237.89      208.69     15.17 o 
   0   7   9        1.88       -4.26      9.42 o 
   1   7   9        0.25        9.85      9.18 o 
   2   7   9      746.93      722.63     29.47 o 
   3   7   9      229.00      231.01     47.36 o 
   4   7   9        9.77       40.79     33.48 o 
  -6   8   9       96.64      120.50     17.03 o 
  -5   8   9       49.77       47.10     15.56 o 
  -4   8   9       15.03       13.04     10.14 o 
  -3   8   9       25.41       16.91     10.01 o 
  -2   8   9       31.01       35.42     11.21 o 
  -1   8   9      357.56      358.56     20.29 o 
   0   8   9      157.97      184.03     17.31 o 
   1   8   9      359.30      422.51     17.83 o 
   2   8   9       18.05        2.39     12.86 o 
   3   8   9      471.77      417.75     57.19 o 
   4   8   9        9.43        3.93     34.44 o 
  -5   9   9      140.25      152.92     16.66 o 
  -4   9   9       33.96       27.86     10.96 o 
  -3   9   9      219.14      232.08     17.30 o 
  -2   9   9        1.96        3.87     10.34 o 
  -1   9   9      132.37      117.26     13.72 o 
   0   9   9      210.61      207.95     31.54 o 
   1   9   9        0.86       23.28     12.77 o 
   2   9   9      630.40      628.19     28.26 o 
   3   9   9      739.19      810.05     73.82 o 
   4   9   9       39.36       34.94     36.85 o 
  -5  10   9      298.04      264.83     19.59 o 
  -4  10   9       12.63       15.37     10.66 o 
  -3  10   9      377.68      336.54     20.64 o 
  -2  10   9     1194.30     1129.58     37.51 o 
  -1  10   9      431.26      412.06     27.43 o 
   0  10   9      264.94      293.35     20.90 o 
   1  10   9      378.48      343.40     22.77 o 
   2  10   9       79.82       90.29     26.26 o 
   3  10   9        6.59       -9.16     21.44 o 
   4  10   9        3.72        3.60     34.55 o 
  -5  11   9        0.79        1.66     12.09 o 
  -4  11   9      138.19      137.73     16.69 o 
  -3  11   9       18.70       19.69     13.23 o 
  -2  11   9       13.26       10.78     10.85 o 
  -1  11   9       94.94       80.51     17.02 o 
   0  11   9        0.81      -11.12     11.89 o 
   1  11   9      182.58      168.09     24.71 o 
   2  11   9      110.67      128.71     26.35 o 
   3  11   9      161.54      145.04     29.96 o 
  -5  12   9       27.81       24.45     12.76 o 
  -4  12   9       12.83       15.80     12.60 o 
  -3  12   9       97.02       68.32     14.12 o 
  -2  12   9      193.07      192.99     19.87 o 
  -1  12   9      353.27      330.53     22.78 o 
   0  12   9      850.91      888.16     32.53 o 
   1  12   9       75.89       63.91     18.32 o 
   2  12   9      203.28      240.88     38.68 o 
   3  12   9        2.93       11.99     22.37 o 
  -5  13   9      553.55      583.69     26.36 o 
  -4  13   9       38.32       50.19     14.47 o 
  -3  13   9       10.27       11.53     13.93 o 
  -2  13   9       60.85       59.03     15.60 o 
  -1  13   9      298.21      321.55     23.12 o 
   0  13   9       74.07       97.96     17.09 o 
   1  13   9        1.52      -19.27     19.27 o 
   2  13   9       38.16       -9.90     20.13 o 
   3  13   9        0.45      -19.32     19.72 o 
  -5  14   9       47.07       67.41     19.28 o 
  -4  14   9       80.44       59.61     25.16 o 
  -3  14   9       66.20       75.02     17.57 o 
  -2  14   9      114.55      142.64     19.43 o 
  -1  14   9      104.22       95.25     16.74 o 
   0  14   9       47.81       43.46     19.92 o 
   1  14   9      210.05      192.30     25.00 o 
   2  14   9      219.53      177.48     31.17 o 
   3  14   9      105.24       89.63     22.56 o 
  -4  15   9        2.84       -0.21     16.92 o 
  -3  15   9       33.99       57.60     16.71 o 
  -2  15   9       59.16       72.11     16.29 o 
  -1  15   9        0.95        0.68     14.16 o 
   0  15   9        2.10        4.75     20.14 o 
   1  15   9        1.06       19.26     17.48 o 
   2  15   9       14.69       31.19     24.04 o 
   3  15   9       16.04       41.61     20.45 o 
  -4  16   9       37.20       23.34     17.21 o 
  -3  16   9       96.26       82.52     18.75 o 
  -2  16   9       10.74       23.05     15.34 o 
  -1  16   9      585.04      658.42     38.73 o 
   0  16   9       92.37       46.97     16.07 o 
   1  16   9      745.14      864.09     42.75 o 
   2  16   9        0.01       -6.98     21.47 o 
  -4  17   9      154.78      134.85     25.45 o 
  -3  17   9       59.33       40.70     17.45 o 
  -2  17   9        3.52        8.56     17.60 o 
  -1  17   9       80.71       99.72     19.06 o 
   0  17   9        1.29       27.80     16.04 o 
   1  17   9        0.44       -6.26     17.51 o 
   2  17   9      199.31      115.86     37.16 o 
  -3  18   9       25.21       14.92     16.06 o 
  -2  18   9       47.55       46.30     17.72 o 
  -1  18   9      195.51      297.06     34.03 o 
   0  18   9       13.07       24.41     16.22 o 
   1  18   9      160.55      162.35     27.06 o 
   2  18   9       25.16       -0.45     36.63 o 
  -3  19   9       29.72       21.49     21.68 o 
  -2  19   9       23.94       31.49     27.92 o 
  -1  19   9       21.47       -1.31     15.35 o 
   0  19   9       25.05       18.06     19.56 o 
   1  19   9        5.62       23.62     25.23 o 
  -2  20   9      181.20      166.22     23.61 o 
  -1  20   9        3.77        4.13     16.72 o 
   0  20   9      214.08      197.49     24.51 o 
  -6   0  10      280.02      299.60     35.89 o 
  -4   0  10      218.29      242.87     24.15 o 
  -2   0  10      427.19      420.38     24.44 o 
   0   0  10        0.68        9.10     24.78 o 
   2   0  10      352.68      316.35     44.21 o 
  -6   1  10      195.67      262.29     21.20 o 
  -5   1  10       13.81       11.65     11.52 o 
  -4   1  10       43.42       21.28     10.79 o 
  -3   1  10        1.63       11.88      9.43 o 
  -2   1  10        2.60        6.16      8.58 o 
  -1   1  10        1.46       -0.08      9.46 o 
   0   1  10       15.04       14.59     18.57 o 
   1   1  10        0.84      -16.47     16.47 o 
   2   1  10      167.49      187.18     27.08 o 
   3   1  10        3.76      -15.63     18.75 o 
   4   1  10      254.10      281.12     49.04 o 
  -6   2  10       10.18       31.19     13.61 o 
  -5   2  10      130.78      146.79     18.98 o 
  -4   2  10      776.56      739.02     25.14 o 
  -3   2  10      975.97      962.15     26.72 o 
  -2   2  10     1893.72     1889.38     32.72 o 
  -1   2  10     1623.61     1537.47     35.93 o 
   0   2  10      264.49      207.69     26.43 o 
   1   2  10      577.39      558.00     37.40 o 
   2   2  10      114.99      104.20     23.54 o 
   3   2  10       61.76       42.08     32.19 o 
   4   2  10        7.51       31.46     33.76 o 
  -6   3  10       38.22       46.17     14.24 o 
  -5   3  10        5.14        4.53     11.04 o 
  -4   3  10        0.67        8.93     10.40 o 
  -3   3  10       45.37       49.40     10.92 o 
  -2   3  10       34.07       33.01     10.91 o 
  -1   3  10        2.37        6.94      9.02 o 
   0   3  10      112.58      134.49     24.23 o 
   1   3  10      244.57      313.81     30.92 o 
   2   3  10       86.77       58.17     26.83 o 
   3   3  10      423.46      428.42     55.28 o 
   4   3  10       54.32        0.90     35.73 o 
  -6   4  10        0.01       12.02     14.47 o 
  -5   4  10      276.47      335.47     20.73 o 
  -4   4  10        1.97       -3.10     10.05 o 
  -3   4  10       85.96       69.63     11.42 o 
  -2   4  10      780.93      719.69     24.02 o 
  -1   4  10      567.39      508.66     25.91 o 
   0   4  10      154.18      144.65     13.40 o 
   1   4  10      419.98      420.24     68.90 o 
   2   4  10        9.10       23.31     27.53 o 
   3   4  10       58.19       50.62     33.09 o 
   4   4  10       69.45       74.94     41.07 o 
  -5   5  10       68.16       78.60     13.94 o 
  -4   5  10        0.33       -3.36     10.28 o 
  -3   5  10      783.96      772.03     27.42 o 
  -2   5  10      431.22      408.81     22.57 o 
  -1   5  10       18.72       30.67     10.49 o 
   0   5  10      121.08      149.20     14.98 o 
   1   5  10       37.32       22.85     18.20 o 
   2   5  10       15.16       -3.31     26.85 o 
   3   5  10      549.81      637.75     65.56 o 
   4   5  10       39.53       22.98     34.27 o 
  -5   6  10      239.00      285.64     19.64 o 
  -4   6  10      191.57      229.09     17.01 o 
  -3   6  10      491.41      470.13     29.68 o 
  -2   6  10     1223.53     1272.00     35.84 o 
  -1   6  10      351.61      323.12     18.07 o 
   0   6  10      100.49       86.98     10.11 o 
   1   6  10      323.81      340.28     46.74 o 
   2   6  10      599.98      543.14     58.93 o 
   3   6  10      230.40      210.39     48.60 o 
   4   6  10        4.58       22.02     37.13 o 
  -5   7  10       36.99       27.68     12.62 o 
  -4   7  10       30.73       35.82     11.37 o 
  -3   7  10      221.63      226.86     17.89 o 
  -2   7  10        1.45       -1.77     11.89 o 
  -1   7  10        7.07        7.64     13.32 o 
   0   7  10       27.81       31.54     18.27 o 
   1   7  10       91.05       90.60     13.57 o 
   2   7  10       18.48       44.72     31.91 o 
   3   7  10        4.99       20.84     33.48 o 
  -5   8  10        0.22       -7.77     11.45 o 
  -4   8  10      512.43      537.00     22.68 o 
  -3   8  10      193.02      169.87     19.20 o 
  -2   8  10      489.57      494.65     22.34 o 
  -1   8  10        7.43       14.30     10.46 o 
   0   8  10      884.99      930.95     31.51 o 
   1   8  10       85.19       78.39     15.04 o 
   2   8  10        1.21       24.94     31.01 o 
   3   8  10      162.39      133.99     44.04 o 
  -5   9  10      135.81      163.93     29.54 o 
  -4   9  10      114.77      102.11     15.72 o 
  -3   9  10       46.86       44.72     17.73 o 
  -2   9  10      706.40      698.31     25.85 o 
  -1   9  10        4.24       -2.94     11.00 o 
   0   9  10       36.80       38.55     24.70 o 
   1   9  10      478.30      478.06     25.85 o 
   2   9  10      135.57      160.50     42.75 o 
   3   9  10        8.97      -23.88     29.83 o 
  -5  10  10       37.36       44.45     13.75 o 
  -4  10  10       85.96       93.48     15.52 o 
  -3  10  10      209.51      216.77     27.07 o 
  -2  10  10     1766.14     1603.70     37.11 o 
  -1  10  10      147.93      178.33     18.64 o 
   0  10  10      373.05      359.03     25.81 o 
   1  10  10      306.41      278.87     22.10 o 
   2  10  10       34.18       72.93     24.12 o 
   3  10  10      132.82      144.77     44.16 o 
  -5  11  10      317.95      336.22     34.59 o 
  -4  11  10        6.38       10.24     14.67 o 
  -3  11  10        4.14       23.98     13.02 o 
  -2  11  10        1.87       11.83     13.09 o 
  -1  11  10      475.51      475.33     28.70 o 
   0  11  10       82.26       91.37     16.45 o 
   1  11  10       25.06       38.75     17.79 o 
   2  11  10       13.12       21.01     32.67 o 
   3  11  10      123.36      141.18     44.27 o 
  -5  12  10      103.60      112.12     30.05 o 
  -4  12  10       11.66       10.14     15.00 o 
  -3  12  10       17.78       59.38     16.22 o 
  -2  12  10      130.00      130.57     21.77 o 
  -1  12  10       29.28       22.11     13.94 o 
   0  12  10        3.27        8.84     13.80 o 
   1  12  10      223.92      303.24     42.91 o 
   2  12  10       14.24       42.25     22.81 o 
   3  12  10      402.13      491.91     66.68 o 
  -4  13  10       22.45        5.51     15.70 o 
  -3  13  10        2.76        7.82     14.72 o 
  -2  13  10       21.62        9.93     14.51 o 
  -1  13  10       41.93       23.24     15.04 o 
   0  13  10       26.67       27.31     15.24 o 
   1  13  10       17.68        8.78     17.28 o 
   2  13  10       37.16       54.19     25.72 o 
  -4  14  10      181.21      190.39     23.92 o 
  -3  14  10       20.90       24.85     15.23 o 
  -2  14  10      242.93      193.22     21.74 o 
  -1  14  10      218.02      228.65     22.36 o 
   0  14  10      251.30      215.68     22.78 o 
   1  14  10      359.63      427.69     34.53 o 
   2  14  10        0.85       35.03     23.64 o 
  -4  15  10       66.96      105.69     21.36 o 
  -3  15  10        6.81        6.57     15.13 o 
  -2  15  10        8.36        4.17     14.50 o 
  -1  15  10        6.47       34.32     15.49 o 
   0  15  10      137.40      103.07     19.44 o 
   1  15  10        3.09        0.03     16.60 o 
   2  15  10      169.63      201.81     35.04 o 
  -3  16  10        1.22      -13.09     15.14 o 
  -2  16  10      163.41      193.30     25.83 o 
  -1  16  10       48.02       27.41     16.34 o 
   0  16  10       83.98       62.26     18.59 o 
   1  16  10       56.88       77.26     22.01 o 
  -3  17  10        6.07       17.48     17.63 o 
  -2  17  10        0.54        4.84     15.86 o 
  -1  17  10       75.67       61.65     18.93 o 
   0  17  10       77.01       66.26     19.04 o 
   1  17  10      176.39      168.85     27.15 o 
  -2  18  10      111.06      134.45     22.22 o 
  -1  18  10       37.22       53.74     18.76 o 
   0  18  10       41.00       36.50     22.18 o 
  -1  19  10      105.27       96.79     21.55 o 
  -5   0  11      187.36      189.70     25.73 o 
  -3   0  11      654.78      716.64     35.56 o 
  -1   0  11       13.64       52.53     30.00 o 
   1   0  11        1.69       -0.39     26.24 o 
   3   0  11       14.40       25.17     31.12 o 
  -5   1  11        4.65       15.18     12.01 o 
  -4   1  11       34.28       19.08     11.20 o 
  -3   1  11      540.41      544.05     21.55 o 
  -2   1  11       56.02       58.54     13.75 o 
  -1   1  11      837.14      824.47     44.39 o 
   0   1  11        1.91       -5.92     17.44 o 
   1   1  11       18.58       36.28     20.93 o 
   2   1  11      240.15      260.27     32.27 o 
   3   1  11        0.05       26.91     31.97 o 
  -5   2  11       84.52      124.28     23.91 o 
  -4   2  11       31.27       10.27     11.30 o 
  -3   2  11      271.66      266.59     16.61 o 
  -2   2  11      144.28      123.68     16.19 o 
  -1   2  11       76.72       50.28     21.19 o 
   0   2  11       58.36       31.62     20.26 o 
   1   2  11       74.75       19.89     25.42 o 
   2   2  11       87.41       81.35     25.19 o 
   3   2  11       26.53      115.45     38.93 o 
  -5   3  11       29.73       37.07     13.04 o 
  -4   3  11        5.00       -4.49     10.48 o 
  -3   3  11       54.81       54.22     12.71 o 
  -2   3  11        8.39      -10.34     10.88 o 
  -1   3  11       47.59       60.86     16.42 o 
   0   3  11       77.18       34.81     20.69 o 
   1   3  11        1.06       14.46     19.45 o 
   2   3  11      460.43      471.12     55.84 o 
   3   3  11        2.45       -3.31     30.39 o 
  -5   4  11       24.26       21.69     12.95 o 
  -4   4  11      187.77      186.75     16.51 o 
  -3   4  11       28.70       39.35     12.54 o 
  -2   4  11      476.57      510.41     30.67 o 
  -1   4  11       18.93       -3.10      9.95 o 
   0   4  11      125.28       64.19     22.15 o 
   1   4  11       46.95       90.91     23.69 o 
   2   4  11       34.58       36.57     31.07 o 
   3   4  11       27.05       17.75     34.33 o 
  -5   5  11       26.34       18.36     12.51 o 
  -4   5  11        0.26       15.26     11.22 o 
  -3   5  11      156.52      176.02     29.83 o 
  -2   5  11       70.60       67.51     13.51 o 
  -1   5  11       72.30       56.34     15.90 o 
   0   5  11       14.80       -5.82     39.72 o 
   1   5  11       76.39       94.89     36.63 o 
   2   5  11      205.08      304.83     49.89 o 
   3   5  11        4.41        7.70     31.85 o 
  -5   6  11      165.98      188.93     19.94 o 
  -4   6  11      225.81      233.61     33.51 o 
  -3   6  11        8.38       -4.12     14.99 o 
  -2   6  11      734.10      715.50     39.03 o 
  -1   6  11        1.71        8.38     10.47 o 
   0   6  11       99.86       83.76     36.07 o 
   1   6  11       41.54       22.13     33.20 o 
   2   6  11       14.60       45.56     34.33 o 
   3   6  11       33.53       51.35     36.85 o 
  -5   7  11        5.42      -11.57     11.57 o 
  -4   7  11        4.60        3.38     12.12 o 
  -3   7  11      317.50      283.49     22.59 o 
  -2   7  11       18.47       17.52     11.62 o 
  -1   7  11      455.70      490.73     33.09 o 
   0   7  11       43.20       53.12     14.21 o 
   1   7  11       83.07      102.92     38.48 o 
   2   7  11        6.99      -10.34     28.31 o 
   3   7  11        9.84      -17.13     32.19 o 
  -5   8  11      136.24      192.93     21.01 o 
  -4   8  11       36.09       39.29     16.08 o 
  -3   8  11      240.88      268.00     22.61 o 
  -2   8  11        1.15       -4.19     11.08 o 
  -1   8  11       58.38       75.05     15.55 o 
   0   8  11       12.20        1.48     17.79 o 
   1   8  11      155.07       96.68     39.16 o 
   2   8  11       34.95       57.42     37.08 o 
   3   8  11      317.63      180.17     50.06 o 
  -5   9  11       28.83       55.20     51.32 o 
  -4   9  11      107.93      114.64     19.98 o 
  -3   9  11        1.11        7.22     14.18 o 
  -2   9  11      307.45      269.72     21.27 o 
  -1   9  11      463.34      461.80     25.54 o 
   0   9  11       37.33       63.11     15.49 o 
   1   9  11        0.58       -1.32     15.65 o 
   2   9  11      101.37      111.80     40.95 o 
  -4  10  11      106.34      101.99     35.44 o 
  -3  10  11       76.49       96.95     15.97 o 
  -2  10  11      241.80      276.90     34.10 o 
  -1  10  11        0.31       -5.90     13.41 o 
   0  10  11       31.64       53.70     15.75 o 
   1  10  11       10.36       12.72     27.37 o 
   2  10  11       47.23       84.27     38.37 o 
  -4  11  11       41.74       41.76     17.14 o 
  -3  11  11        4.34       13.00     12.87 o 
  -2  11  11       39.39       57.17     16.64 o 
  -1  11  11      112.82       84.24     17.39 o 
   0  11  11      176.46      250.27     22.96 o 
   1  11  11        1.21        3.81     17.51 o 
   2  11  11      411.49      413.14     60.90 o 
  -4  12  11      425.32      457.58     31.71 o 
  -3  12  11        0.81      -12.99     14.13 o 
  -2  12  11      105.09      122.22     19.29 o 
  -1  12  11       11.88       12.09     14.65 o 
   0  12  11      198.72      205.64     27.36 o 
   1  12  11       18.63        9.33     17.78 o 
   2  12  11        7.12        9.83     32.75 o 
  -4  13  11       25.83       39.55     21.29 o 
  -3  13  11        0.55      -12.50     14.49 o 
  -2  13  11      120.11       98.78     18.63 o 
  -1  13  11       13.03       29.54     15.57 o 
   0  13  11      239.72      280.30     24.65 o 
   1  13  11      197.98      177.60     26.19 o 
   2  13  11      152.15      105.45     42.47 o 
  -3  14  11        3.36       -1.15     15.09 o 
  -2  14  11        6.94        9.28     15.57 o 
  -1  14  11       61.53       91.79     19.13 o 
   0  14  11      102.77       88.07     19.04 o 
   1  14  11        0.07      -17.25     17.25 o 
  -3  15  11       84.35       96.82     21.35 o 
  -2  15  11        0.09       25.23     16.61 o 
  -1  15  11      110.56      161.28     26.19 o 
   0  15  11       12.91       28.61     17.01 o 
   1  15  11      127.00      164.09     27.05 o 
  -2  16  11        0.11       20.17     22.98 o 
  -1  16  11       29.47       21.20     16.98 o 
   0  16  11       53.70       20.41     17.30 o 
  -1  17  11       74.01       63.90     20.46 o 
  -4   0  12        1.35       -0.02     15.78 o 
  -2   0  12        6.63       35.00     29.78 o 
   0   0  12      112.81      170.73     41.07 o 
   2   0  12       18.48       21.46     29.72 o 
  -5   1  12       21.59       29.55     13.51 o 
  -4   1  12       49.06       61.88     13.40 o 
  -3   1  12        4.95        5.32     11.70 o 
  -2   1  12      483.12      478.26     58.51 o 
  -1   1  12       25.20       38.02     25.00 o 
   0   1  12      300.88      322.27     61.80 o 
   1   1  12       77.78       90.99     36.04 o 
   2   1  12      324.53      333.87     37.06 o 
  -5   2  12      179.26      206.80     18.89 o 
  -4   2  12       17.87       30.90     12.13 o 
  -3   2  12      149.71      170.65     29.66 o 
  -2   2  12        1.15      -10.86     18.85 o 
  -1   2  12       20.21        8.01     26.54 o 
   0   2  12       12.86        6.39     20.41 o 
   1   2  12      105.81      100.24     26.54 o 
   2   2  12      107.71      129.55     42.47 o 
  -5   3  12       43.79       41.46     24.84 o 
  -4   3  12        3.36      -10.91     12.07 o 
  -3   3  12      404.71      431.68     26.30 o 
  -2   3  12        0.07       -9.65     25.06 o 
  -1   3  12      184.56      188.71     44.16 o 
   0   3  12       65.81       27.26     23.06 o 
   1   3  12        8.11        8.32     20.47 o 
   2   3  12       19.69       23.26     32.92 o 
  -4   4  12       38.03       57.60     15.28 o 
  -3   4  12      225.52      252.67     22.81 o 
  -2   4  12      190.77      191.15     17.44 o 
  -1   4  12        0.43       12.55     47.75 o 
   0   4  12       13.66       17.07     58.90 o 
   1   4  12        0.23      -26.97     26.97 o 
   2   4  12       50.16       55.79     36.40 o 
  -4   5  12        2.38       25.13     15.29 o 
  -3   5  12      172.73      145.38     22.66 o 
  -2   5  12       22.19       13.30     14.90 o 
  -1   5  12      888.11      882.82     48.66 o 
   0   5  12       40.88       57.32     22.94 o 
   1   5  12      230.77      216.85     47.47 o 
   2   5  12       49.65       34.66     34.21 o 
  -4   6  12       10.65       19.72     15.28 o 
  -3   6  12       36.80       26.26     14.64 o 
  -2   6  12      198.35      211.23     18.26 o 
  -1   6  12       41.87       42.57     22.53 o 
   0   6  12        6.31       -3.71     30.84 o 
   1   6  12       47.01        1.85     32.19 o 
   2   6  12        8.58       59.89     37.47 o 
  -4   7  12      127.86      156.50     21.54 o 
  -3   7  12      105.04      111.86     20.60 o 
  -2   7  12      152.78      155.58     17.00 o 
  -1   7  12        4.03       -0.61     12.38 o 
   0   7  12       65.42       68.88     37.58 o 
   1   7  12      121.19      113.09     41.69 o 
   2   7  12       32.38       70.56     39.72 o 
  -4   8  12      403.19      390.43     32.39 o 
  -3   8  12       31.81       26.91     13.72 o 
  -2   8  12        7.03        6.19     12.19 o 
  -1   8  12      224.47      194.42     20.22 o 
   0   8  12       10.30        3.71     31.80 o 
   1   8  12      130.44      150.00     43.60 o 
   2   8  12      189.91      171.52     47.08 o 
  -4   9  12        3.99       15.24     16.45 o 
  -3   9  12       27.28       34.19     14.35 o 
  -2   9  12      289.70      309.75     27.55 o 
  -1   9  12       15.27        9.63     14.18 o 
   0   9  12       59.02       37.14     19.11 o 
   1   9  12       82.77      124.55     42.36 o 
   2   9  12      233.77      181.29     48.60 o 
  -4  10  12       59.66       35.25     43.71 o 
  -3  10  12       10.44        4.36     13.12 o 
  -2  10  12        0.86       -5.93     14.26 o 
  -1  10  12       91.21       97.48     18.77 o 
   0  10  12      104.27      116.53     23.12 o 
   1  10  12        4.20       13.37     34.21 o 
  -3  11  12       64.45       54.99     18.19 o 
  -2  11  12        6.87       -5.12     14.47 o 
  -1  11  12      260.42      252.80     23.73 o 
   0  11  12       56.59       67.03     16.93 o 
   1  11  12      120.52      113.48     43.71 o 
  -3  12  12       57.96       55.26     19.52 o 
  -2  12  12        0.17        1.30     14.92 o 
  -1  12  12       26.73       50.10     16.89 o 
   0  12  12      221.07      198.05     22.31 o 
   1  12  12       24.53       60.17     36.74 o 
  -2  13  12       33.81       18.88     16.17 o 
  -1  13  12      307.36      299.57     26.11 o 
   0  13  12       14.49       -3.08     15.52 o 
  -2  14  12       12.58       18.63     17.04 o 
  -1  14  12       55.04       41.35     18.27 o 
   0  14  12      317.81      337.69     59.89 o 
  -3   0  13       70.68      171.68     42.19 o 
  -1   0  13       12.89      -24.33     29.78 o 
   1   0  13      218.03      305.33     52.70 o 
  -4   1  13       31.23       -1.41     14.99 o 
  -3   1  13        0.15       29.63     23.05 o 
  -2   1  13      103.01      120.02     28.93 o 
  -1   1  13        4.80      -21.94     25.87 o 
   0   1  13        0.56        1.20     31.94 o 
   1   1  13       15.20       -5.72     23.05 o 
  -4   2  13        9.96        0.68     15.27 o 
  -3   2  13       24.42      -19.56     19.56 o 
  -2   2  13      195.94      136.34     33.48 o 
  -1   2  13        8.93       24.50     23.23 o 
   0   2  13      319.42      313.06     45.08 o 
   1   2  13       22.50       58.48     28.06 o 
  -4   3  13       18.49        3.80     15.56 o 
  -3   3  13      218.93      224.25     27.09 o 
  -2   3  13      122.85      142.51     77.08 o 
  -1   3  13       72.84       73.85     25.86 o 
   0   3  13       12.12       24.61     22.76 o 
   1   3  13       11.49        5.84     35.39 o 
  -4   4  13        0.13       -3.73     14.86 o 
  -3   4  13        1.46       -1.50     13.93 o 
  -2   4  13      552.70      626.59     46.03 o 
  -1   4  13       20.91       23.32     22.72 o 
   0   4  13       56.97       72.81     25.83 o 
   1   4  13        0.12        2.19     34.04 o 
  -3   5  13       38.14       53.10     16.76 o 
  -2   5  13        2.62       31.49     54.13 o 
  -1   5  13        4.75        5.42     26.83 o 
   0   5  13        2.08      -26.24     30.84 o 
   1   5  13        0.09       -0.73     34.77 o 
  -3   6  13       22.32       28.48     14.32 o 
  -2   6  13      158.12      150.33     53.06 o 
  -1   6  13        0.03        3.76     30.56 o 
   0   6  13       19.50       44.83     36.63 o 
   1   6  13      114.47      112.53     44.72 o 
  -3   7  13      176.01      176.97     19.73 o 
  -2   7  13       70.47       68.46     15.36 o 
  -1   7  13      138.21      115.90     44.16 o 
   0   7  13        0.07      -12.81     32.02 o 
   1   7  13        5.70        9.27     36.29 o 
  -3   8  13       58.38       46.80     15.33 o 
  -2   8  13       33.64       18.64     15.37 o 
  -1   8  13        0.71       -0.67     32.75 o 
   0   8  13       33.98      -17.42     31.40 o 
  -3   9  13       10.75       44.27     24.32 o 
  -2   9  13       63.01       62.04     17.94 o 
  -1   9  13       49.73       25.11     36.24 o 
   0   9  13        9.76       22.53     37.02 o 
  -2  10  13       22.70        6.62     16.16 o 
  -1  10  13      161.43      185.48     31.65 o 
   0  10  13      358.50      391.57     62.53 o 
  -1  11  13       42.09       40.44     17.60 o 
  -2   0  14       96.45      100.17     41.46 o 
   0   0  14       57.15       38.03     35.06 o 
  -2   1  14       48.89       53.29     26.63 o 
  -1   1  14       25.09       10.49     24.69 o 
   0   1  14        0.35       29.54     37.42 o 
  -2   2  14      201.83      188.66     34.09 o 
  -1   2  14       98.37      124.42     31.57 o 
   0   2  14      133.80      186.87     34.21 o 
  -2   3  14        3.29      -25.42     31.97 o 
  -1   3  14      268.10      274.25     43.12 o 
  -2   4  14        0.04       14.82     24.59 o 
  -1   4  14       49.04       70.43     28.03 o 
  -2   5  14      114.01      107.85     30.11 o 
  -1   5  14       18.08       33.20     37.53 o 
                                                 
